# Supplementary material for: Scaled, high fidelity electrophysiological, morphological, and transcriptomic cell characterization
Source: eLife. 2021 Aug 13;10:e65482. doi: 10.7554/eLife.65482 (PMC8428855; doi:10.7554/eLife.65482)
Supplement: Figure 3—figure supplement 4—source data 1. [file elife-65482-fig3-figsupp4-data1.csv]

	x	y	dataset	driver
855275163	2.0797172	3.5268137	MET	Other
935084855	2.0064363	3.6442304	MET	Other
710346584	-0.043407436	4.8851547	MET	Other
987138425	-0.047996387	5.0243964	MET	Other
916642385	3.166073	3.849438	MET	Other
993243528	8.990705	4.445016	MET	Other
764341238	0.448894	4.414567	MET	Other
888001481	0.09383505	4.593358	MET	Other
736493069	-0.15009604	5.1528745	MET	Other
644941196	0.762428	4.459074	MET	Other
658075752	-0.14319295	5.5831347	MET	Other
652959904	1.8253942	4.0258393	MET	Other
750773551	1.5752572	4.227408	MET	Other
867017156	1.6497117	4.1555314	MET	Other
888214374	0.6250086	4.5152836	MET	Other
724770442	8.9648285	1.5956227	MET	Other
766049138	0.77043754	4.524745	MET	Other
638212024	0.08635564	5.0506673	MET	Other
823889517	0.973671	3.8799706	MET	Other
844242654	0.7111358	3.8189151	MET	Other
657585527	2.4540818	3.1760647	MET	Other
726192665	0.84277064	4.2372723	MET	Other
730829986	0.28397202	3.0108955	MET	Other
731882356	0.54733497	4.448863	MET	Other
658068133	-0.53093934	5.203619	MET	Other
667492404	0.9694853	4.327557	MET	Other
718849411	-0.6100035	5.2853193	MET	Other
823719680	0.7098875	4.093203	MET	Other
658089840	0.017526697	5.207645	MET	Other
667478506	0.8314869	4.270357	MET	Other
668489573	0.56878513	4.6169453	MET	Other
671943738	2.0224974	3.1207943	MET	Other
701751335	1.9459213	2.7154744	MET	Other
711577762	-0.7763711	5.0110226	MET	Other
764464218	3.1448386	1.9695249	MET	Other
750780017	-0.96316475	5.302548	MET	Other
823745688	-0.76687735	5.19954	MET	Other
866307762	-0.12998362	4.8433347	MET	Other
823968176	0.23052666	4.7119136	MET	Other
889183564	-0.022095498	4.993496	MET	Other
650172921	0.7612562	4.249435	MET	Other
867015583	4.442166	3.6901617	MET	Other
648594299	0.52385974	4.595478	MET	Other
891534772	-0.8502476	5.155742	MET	Other
650161028	1.8819107	2.9587321	MET	Other
889266673	-0.74462533	5.195407	MET	Other
832005570	0.55834293	4.566283	MET	Vip-IRES-Cre
888115032	0.04672264	4.8751945	MET	Other
700193566	-0.95806235	5.550131	MET	Other
670666224	1.7274661	2.6652644	MET	Other
891495976	0.11557407	4.7652054	MET	Other
888108541	0.5215608	4.3188725	MET	Other
828727693	0.16094747	5.309324	MET	Other
741225385	-0.9057051	6.490132	MET	Other
650132917	-0.77793044	6.6065936	MET	Other
867176038	-0.5445964	6.418758	MET	Other
652956700	0.5912362	4.2303286	MET	Other
689279957	1.8989723	3.8410265	MET	Other
714717722	0.49816966	4.588673	MET	Other
649012415	-0.38515183	5.260541	MET	Other
668242473	-1.1947207	6.0209327	MET	Other
674238265	0.32716212	4.381995	MET	Other
750378755	0.06880156	4.86907	MET	Other
750421101	-0.25640103	4.9661818	MET	Other
826710259	-0.30681077	5.579541	MET	Other
711508435	-1.3350466	6.0892425	MET	Other
667490926	0.54564625	4.396496	MET	Other
670607755	-0.6851294	5.9499865	MET	Other
686334539	-0.83248895	5.0331616	MET	Other
706531340	-0.09895261	6.0424805	MET	Other
746086313	0.23422168	4.7112136	MET	Other
764901187	1.0763224	3.3896396	MET	Other
825522397	0.31647724	4.772464	MET	Other
888080861	0.6479734	4.097282	MET	Other
889235347	0.32849842	5.2745547	MET	Other
658097786	0.7719834	4.2340727	MET	Other
670534322	0.81618476	4.4670486	MET	Other
674246494	-0.9146716	6.383297	MET	Other
674471452	0.4560417	4.5706654	MET	Other
691665864	0.40024665	4.4612465	MET	Other
707660063	-1.232044	6.0365324	MET	Other
707678952	0.7425797	4.4678326	MET	Other
717637005	-1.1414578	5.8202543	MET	Other
724191966	-1.0106841	6.0620313	MET	Other
724744790	-0.65053	6.1090384	MET	Other
724756081	-0.19101438	4.91152	MET	Other
724802323	-1.1368204	6.509983	MET	Other
731917470	0.5639618	4.3504114	MET	Other
644919379	-0.57003695	5.798443	MET	Other
645075128	2.0023878	3.1563075	MET	Other
667300994	-0.36289465	5.6763577	MET	Other
667478348	0.66684586	4.299761	MET	Other
686334676	0.34878337	4.899893	MET	Other
826712572	4.933452	1.3986403	MET	Other
826739825	-0.48123008	6.1193194	MET	Other
844232846	-0.6439828	6.4922476	MET	Other
644946047	-1.2164389	6.4434094	MET	Other
667306013	-0.2362084	5.3756237	MET	Other
697811820	-0.75648326	6.0336475	MET	Other
788400935	-1.3307905	6.114665	MET	Other
742022294	-1.2080014	5.784781	MET	Other
825525155	-1.0901222	6.2049065	MET	Other
827573535	0.5840054	4.2736626	MET	Other
845586342	0.2881534	4.7558255	MET	Other
867096689	-0.1402152	5.7776246	MET	Other
867130068	0.12460265	4.767623	MET	Other
674247723	-1.1189493	5.9987144	MET	Other
827347629	-0.20018588	4.923389	MET	Other
891514933	-0.32638115	5.1564436	MET	Other
649382312	3.1757061	1.584227	MET	Other
652812484	-1.1872185	6.33696	MET	Other
652953931	1.7661915	3.3792841	MET	Other
658061248	0.7122816	4.4534435	MET	Other
711572453	-1.3769888	5.9258623	MET	Other
653199987	-0.097241156	5.593053	MET	Other
788349250	-1.3329014	6.019882	MET	Other
866267921	0.78619576	4.409608	MET	Other
844231938	0.27157846	4.5086365	MET	Other
658424080	-0.36726928	5.944357	MET	Other
700161354	-0.4179518	5.0281587	MET	Other
645169930	-0.90595007	6.8354163	MET	Other
741977538	-0.7730136	5.1202044	MET	Other
891652412	-0.07206312	4.8914084	MET	Other
827448258	-1.1380513	5.6789575	MET	Other
667493822	0.719009	4.267754	MET	Other
821652024	1.9550978	3.308322	MET	Other
764899841	1.7165316	3.0174906	MET	Other
764897253	-0.38240167	5.4026403	MET	Other
825525063	0.47139528	4.519921	MET	Other
708479383	-0.48278522	6.061575	MET	Other
825549510	-1.007561	5.3224535	MET	Other
673724358	-1.2644804	5.7152195	MET	Other
825534003	2.281533	3.2929907	MET	Other
642842839	-0.6103728	6.308992	MET	Other
764391439	2.316679	3.3878832	MET	Other
750786577	0.056267124	4.8355174	MET	Other
731990749	-1.0848534	5.9749055	MET	Other
659700506	-0.50247806	6.1385727	MET	Other
659147142	-0.86849505	5.837267	MET	Other
788256204	0.637821	4.235312	MET	Other
764898234	-0.6416232	5.4030256	MET	Other
668423181	3.210115	1.9663113	MET	Other
834050047	0.629502	4.4276805	MET	Other
797153425	1.9189922	3.0520625	MET	Other
934799128	-0.93213636	5.3190913	MET	Other
741894708	-0.2545565	5.0419602	MET	Other
828778207	0.43423533	4.670283	MET	Other
739810705	-0.693794	5.389926	MET	Other
765143388	0.3639095	4.720295	MET	Other
827447865	-0.43426418	5.7984934	MET	Other
866999931	-0.74890393	6.0165176	MET	Other
711483359	-0.110570595	5.5776606	MET	Other
764929763	-0.33576575	5.0248814	MET	Other
650131308	-1.0997086	6.3262525	MET	Other
750795641	-0.9094313	5.738627	MET	Other
677042504	-1.3807074	5.9523273	MET	Other
680852136	-0.2781427	5.82981	MET	Other
682320370	0.11907427	5.7111464	MET	Other
682331689	-0.24599744	5.700048	MET	Other
732708277	-0.2728782	5.770019	MET	Other
812989401	-0.85143447	5.4806767	MET	Other
813000460	-0.092918195	4.869016	MET	Other
935760710	-0.5069585	5.8205714	MET	Other
993959787	-0.7953245	5.272762	MET	Other
637846989	0.630288	4.8051124	MET	Other
638205354	-0.9700507	6.106852	MET	Other
640311818	-0.98926306	5.9544578	MET	Other
642512300	0.3332259	4.840003	MET	Other
642521935	0.18242985	5.8272843	MET	Other
642532676	0.18304643	5.7109394	MET	Other
645023727	-0.7557975	5.985083	MET	Other
654356514	-1.2003682	6.2805285	MET	Other
667492234	-0.4129269	5.978513	MET	Other
701152294	-0.946781	6.2010202	MET	Other
709423277	0.10761218	5.9997196	MET	Other
711572656	-0.74679	6.6374836	MET	Other
716855459	-0.62785757	5.6689944	MET	Other
716864944	-0.74304473	5.5148716	MET	Other
736473487	-0.73887795	5.558817	MET	Other
639216521	-0.3743977	5.6251383	MET	Other
642488015	-0.680613	5.41533	MET	Other
642827810	-0.68527776	5.5148335	MET	Other
644957513	-0.092020564	4.982409	MET	Other
644994103	-0.68580174	5.652358	MET	Other
645000287	-0.64161897	6.388642	MET	Other
645158069	0.08742261	5.083503	MET	Other
650156059	0.92860365	2.114858	MET	Other
653024237	-0.57418627	6.225309	MET	Other
657185314	-0.68901765	5.4957585	MET	Other
657194483	-0.54900414	5.586177	MET	Other
657945461	-0.053593595	5.099152	MET	Other
658441785	-0.2653929	5.6505833	MET	Other
658477694	-0.21969467	5.8477025	MET	Other
674556708	-0.62723523	6.476333	MET	Other
675025710	-0.44860762	5.8763804	MET	Other
676757248	-0.46607232	6.2093954	MET	Other
680898048	2.1242993	0.9672437	MET	Other
691685873	-0.306016	5.912776	MET	Other
701155312	-0.5501174	5.6680007	MET	Other
701684250	-0.4269905	6.316992	MET	Other
707666779	-0.6031663	5.9789095	MET	Other
707681894	-0.79000807	5.43682	MET	Other
708513415	0.1649672	5.4224324	MET	Other
716556217	-0.40366304	5.868422	MET	Other
716832846	-0.47521606	5.705371	MET	Other
716838742	-1.1610242	5.9774556	MET	Other
730867067	-0.40335757	5.5757227	MET	Other
730878829	-0.83256423	6.056768	MET	Other
731974838	-0.8134386	5.364949	MET	Other
734802524	0.29974392	4.862979	MET	Other
743770160	-0.058836855	5.7256455	MET	Other
834073873	0.035784293	5.8152304	MET	Other
891449886	-0.56747437	6.2991004	MET	Other
637824915	-0.5236637	5.2757015	MET	Other
639689999	-0.5465329	6.20824	MET	Other
640106803	-0.62667686	5.529737	MET	Other
643501610	0.053779095	5.671381	MET	Other
645009607	-0.13753399	5.712363	MET	Other
652300499	-0.30577412	5.47925	MET	Other
652303366	0.052811656	5.448078	MET	Other
653024481	-0.7949298	5.236767	MET	Other
654689557	0.17873786	2.7943656	MET	Other
658103346	-0.99467427	6.075963	MET	Other
658435131	-0.27757844	5.584707	MET	Other
658604834	-0.25342926	5.723584	MET	Other
674559170	0.35275045	4.855319	MET	Other
674582479	-1.092537	6.002703	MET	Other
680964142	-0.25159138	5.601566	MET	Other
682163968	0.110345	5.724674	MET	Other
682177103	0.045779243	5.6518292	MET	Other
691673416	-0.5786509	5.4254937	MET	Other
697764035	-0.13062981	5.204968	MET	Other
708696754	-0.62413883	6.6829686	MET	Other
708766941	-0.33413216	6.034878	MET	Other
709447918	-0.16520289	6.0876956	MET	Other
709453221	-0.44914562	5.472335	MET	Other
711477649	-0.90804714	6.9402	MET	Other
714701049	-1.2088917	5.850029	MET	Other
714722191	0.19485842	5.6574016	MET	Other
717655913	-1.1249249	5.3609734	MET	Other
727146579	-0.1939234	5.775779	MET	Other
733375567	-1.2507142	6.1796374	MET	Other
733537608	-0.82902265	5.5568566	MET	Other
637866154	-0.45253727	6.1341586	MET	Other
638246905	-0.645181	5.4543953	MET	Other
642124659	-0.6357256	6.286883	MET	Other
653677436	0.07823589	4.9349847	MET	Other
658124114	0.055511277	5.4078417	MET	Other
674257022	-0.014952479	5.270065	MET	Other
682158343	-0.63416475	5.4368653	MET	Other
685382599	-0.30840233	5.685998	MET	Other
701148434	-0.76354927	5.8424516	MET	Other
711510463	-0.45379478	5.875676	MET	Other
716591702	-0.0588027	5.035052	MET	Other
717770635	0.0022511755	5.0617456	MET	Other
746102029	-0.09453856	5.799778	MET	Other
746172313	0.038095344	5.3219805	MET	Other
764834652	-0.72342783	5.588318	MET	Other
797062169	-0.55084586	5.6851616	MET	Other
824701767	-0.24494186	5.7495294	MET	Other
824840538	-0.5325005	5.664498	MET	Other
642110310	-0.7732303	5.884021	MET	Other
643251590	0.06446129	5.3474436	MET	Other
644936843	-0.1274464	5.760304	MET	Other
644946408	-0.90457183	6.0917797	MET	Other
661401628	-0.3355365	5.9286313	MET	Other
716846357	-1.0544786	5.8932414	MET	Other
740329222	-0.76607025	5.55308	MET	Other
740377985	-0.76419765	5.6368465	MET	Other
764484965	-0.3596846	5.250418	MET	Other
764901694	-0.41708928	5.198646	MET	Other
764902707	-0.34175187	5.3681903	MET	Other
788362658	-1.2288357	5.8690243	MET	Other
742016193	-1.0947418	5.975231	MET	Other
764899933	-0.31635386	5.2443504	MET	Other
766774703	-0.50376827	5.6386046	MET	Other
828803869	-0.79753494	5.504892	MET	Other
894551006	-0.43515268	6.2051134	MET	Other
797113792	-0.3212384	5.6940465	MET	Other
827503672	-0.7567727	5.531096	MET	Other
844254029	-1.0144879	5.947649	MET	Other
848635223	-0.22003467	5.860863	MET	Other
886464017	0.41315883	4.817106	MET	Other
886482499	-0.6535025	5.9772716	MET	Other
920529583	-0.6129157	5.63301	MET	Other
1003020818	0.015078648	5.0335855	MET	Other
891558548	-0.53556865	5.4058623	MET	Other
675027801	-0.5415108	6.1294994	MET	Other
639796648	-0.5477562	6.026359	MET	Other
669567574	-0.6176313	5.549667	MET	Other
659697295	-0.8074672	6.8078856	MET	Other
761409397	8.867712	6.599538	MET	Pvalb-IRES-Cre
658411218	0.33831343	4.8096623	MET	Other
866337101	0.033060238	4.978523	MET	Other
644738459	-0.30006564	5.3594656	MET	Other
645016286	0.70235807	4.2927666	MET	Other
717675736	-1.2142993	6.1928844	MET	Other
823681740	-0.8211969	6.143484	MET	Pvalb-IRES-Cre
637833144	-0.44277024	5.1499267	MET	Other
844269667	-0.17210622	4.9966226	MET	Other
741202597	0.4140236	4.7937665	MET	Other
766068893	-0.89220816	5.9902396	MET	Other
850990055	-0.10763284	5.2559395	MET	Other
652305423	0.09829059	5.6590147	MET	Other
764479836	-1.2301073	5.90522	MET	Other
637381329	-1.1356311	5.630617	MET	Other
639018814	-0.4520232	5.728259	MET	Other
689256816	-1.1224418	5.7913704	MET	Other
889337361	0.12001994	4.9884357	MET	Other
764500049	-0.8486794	5.3407283	MET	Other
834160937	-0.9050133	6.431133	MET	Other
726156251	-0.9194273	5.19478	MET	Other
710345218	-0.8504069	7.030246	MET	Other
742716700	-0.30923936	6.331263	MET	Other
766756729	0.012687731	5.7865205	MET	Other
766764831	-0.66010803	5.912317	MET	Other
714722221	-0.946762	7.1363535	MET	Other
732773383	-1.188988	6.5047603	MET	Other
734651498	-0.2799064	6.100168	MET	Other
870661094	-0.75287706	6.788725	MET	Other
711483278	-0.95395696	7.1510234	MET	Other
724799969	10.241289	4.847296	MET	Other
689145054	-0.5354711	6.9501495	MET	Other
743752095	0.27627954	4.372175	MET	Other
1029238513	-1.0071574	6.4998345	MET	Other
767356004	-0.76070154	6.71396	MET	Other
874471721	-0.35153753	5.5119834	MET	Other
1029098232	-0.7889199	6.619683	MET	Other
687104367	-0.538797	6.662481	MET	Other
1029245743	-1.0741583	5.956243	MET	Other
862496009	0.97443295	3.1994867	MET	Other
921933017	0.83540565	3.2347386	MET	Other
992830261	0.91171944	3.281338	MET	Other
913913134	0.9340047	2.8682995	MET	Other
924739827	0.8046815	3.1105018	MET	Other
859034131	2.1333065	3.1477005	MET	Other
941824942	0.8710545	3.3964767	MET	Other
855401446	1.5857315	3.820187	MET	Other
859062972	0.8548394	3.3826761	MET	Other
921885695	3.5252402	1.4178971	MET	Other
936069667	1.8969364	2.0104048	MET	Other
940756541	4.852122	0.9629381	MET	Other
739829029	3.7019439	1.0223747	MET	Other
854359267	4.4837923	1.1384561	MET	Other
855798106	5.5018716	0.88107723	MET	Other
643536919	3.9119132	0.82819885	MET	Other
861740206	3.88838	0.7207549	MET	Other
913924619	3.8898976	1.204895	MET	Other
861765347	3.7738686	0.82095486	MET	Other
714755043	4.264276	2.4372184	MET	Other
714485370	1.3505596	3.1947348	MET	Vip-IRES-Cre
921993647	5.716606	-0.19325404	MET	Other
855791035	3.8683918	1.5760924	MET	Other
857326083	3.4320524	1.3802373	MET	Other
799776604	5.756685	0.4712308	MET	Other
992825872	3.8503892	0.82498497	MET	Other
858029990	3.6839466	1.3843702	MET	Other
945093559	3.968882	1.4948348	MET	Other
925444752	2.0693874	3.9462624	MET	Other
855782996	4.6299634	1.2006918	MET	Other
921834822	3.784584	0.90636754	MET	Other
673692648	3.7718828	0.8194719	MET	Other
716591444	4.0822515	0.8405125	MET	Other
763912380	3.6535957	1.0159873	MET	Other
913871486	3.847113	1.4897436	MET	Other
913928092	5.9333954	0.36847502	MET	Other
935032340	3.8590124	1.1270244	MET	Other
942897216	3.936091	1.2155178	MET	Other
993255024	5.402314	-0.18057844	MET	Other
993283588	3.952418	1.6409466	MET	Other
652516963	3.8054376	0.81906205	MET	Other
856013011	4.422066	1.0539653	MET	Other
892650783	4.1185455	1.4356471	MET	Other
941935110	3.9209137	1.5186799	MET	Other
855995114	3.926096	1.4681863	MET	Other
942814442	3.8781085	1.6851257	MET	Other
975296528	5.1957107	0.94715714	MET	Other
992026677	5.7686152	0.14606906	MET	Other
940073869	4.042346	1.4062343	MET	Other
922887201	4.049752	2.00103	MET	Other
941846857	3.8896995	1.5090476	MET	Other
936008145	3.761679	1.3029311	MET	Other
857223181	3.9095876	1.512098	MET	Other
855469447	7.725865	3.427545	MET	Other
993245688	4.0269327	1.6520476	MET	Other
857332144	3.9219823	1.6083578	MET	Other
941859781	3.8301258	1.6857259	MET	Other
859664949	3.8029957	0.8454546	MET	Other
942840837	3.7418644	0.7457195	MET	Other
830434392	3.7501626	1.8445956	MET	Other
941794256	3.811349	1.7140801	MET	Other
672871389	3.8243084	0.81786716	MET	Other
862449566	3.5931752	1.3091793	MET	Other
858105879	7.6577907	1.0226555	MET	Other
941868688	3.956362	1.7072386	MET	Other
805442497	3.773259	0.76583725	MET	Other
993257597	3.8540218	0.83205867	MET	Other
935112248	3.9783897	1.1819077	MET	Other
799782164	5.337136	1.3012532	MET	Other
919052847	1.2531644	3.1784163	MET	Other
922811478	1.2757592	3.3720765	MET	Other
939985858	2.533495	3.032688	MET	Other
992015950	2.1377027	3.0517216	MET	Other
715162865	3.1630259	3.8029804	MET	Vip-IRES-Cre
799826452	1.3239297	2.6462069	MET	Other
701750976	1.6608658	3.3731534	MET	Other
714734088	8.509873	0.6747635	MET	Other
716592645	1.6251612	3.9234707	MET	Other
799851179	1.907075	3.3613095	MET	Other
854401571	0.7823858	2.9586842	MET	Other
857220013	1.329518	3.4409058	MET	Other
858075806	1.7831994	4.054484	MET	Other
858326660	1.4198306	3.6392903	MET	Other
858981986	2.0039494	3.0910442	MET	Other
859660174	0.8568448	3.0189784	MET	Other
859767167	1.4977089	3.587282	MET	Other
992386952	1.7803417	3.4687858	MET	Other
993278158	1.5622306	3.2195828	MET	Other
714673962	3.0195563	1.7265016	MET	Other
693144614	1.4692043	3.657582	MET	Vip-IRES-Cre
856021805	3.5563054	1.3439935	MET	Other
857265386	1.617474	3.533788	MET	Other
857296784	1.4725382	3.3615386	MET	Other
858054077	0.85084265	3.359553	MET	Other
858966539	3.6787834	1.4194775	MET	Other
861765455	1.1523277	3.1941009	MET	Other
862596299	0.875053	3.0339332	MET	Other
992430562	1.3216081	3.1902788	MET	Other
992825900	1.3762277	3.425327	MET	Other
696136783	1.5835057	2.9201634	MET	Vip-IRES-Cre
716298521	1.4819345	3.208838	MET	Other
858374478	1.3227308	3.177347	MET	Other
859655391	0.88313836	3.3098521	MET	Other
862412491	1.2400236	3.541054	MET	Other
923013541	1.6082201	3.4600496	MET	Other
946190769	1.3396256	3.2394555	MET	Other
992430607	3.2052522	3.8413532	MET	Other
992830071	1.4930799	3.6543784	MET	Other
766186881	1.4263313	3.4636931	MET	Other
855290546	1.4782287	3.5696056	MET	Other
855488203	3.335849	0.99043447	MET	Other
855499924	1.6965042	2.942236	MET	Other
855538766	1.6691022	3.6521566	MET	Other
855550739	1.5677104	3.6267848	MET	Other
855946205	1.1000369	3.110241	MET	Other
856040562	1.8324761	3.5918467	MET	Other
858114857	1.1110078	3.0041184	MET	Other
858305576	1.3490556	3.317134	MET	Other
859107907	1.827627	3.7967205	MET	Other
913883108	1.0818033	3.4077082	MET	Other
913901697	1.1827216	3.4062734	MET	Other
913936238	1.7858157	3.3175797	MET	Other
919089515	1.2241421	3.5638702	MET	Other
922942671	0.90842694	2.9619997	MET	Other
923008740	1.5066243	3.4732366	MET	Other
924745230	1.8929309	3.7589653	MET	Other
946167953	2.1465063	2.0285199	MET	Other
978216850	2.1777349	3.070232	MET	Other
992004587	1.0644352	3.124069	MET	Other
993273380	1.3996155	3.6703248	MET	Other
859811797	1.6584879	2.778221	MET	Other
993268300	1.4317969	3.5297046	MET	Other
922877650	2.3654003	2.764721	MET	Other
855448972	4.2286763	0.9603444	MET	Other
764803093	1.8505849	3.5202467	MET	Other
855823375	3.8224115	1.7575381	MET	Other
992003760	3.7113054	0.8492855	MET	Other
637839160	4.0852346	1.6170219	MET	Other
757286344	1.4305234	3.4462848	MET	Other
861736319	4.3882713	1.3119669	MET	Other
800285940	1.6833862	3.2586956	MET	Other
921964597	0.87143755	3.2976613	MET	Other
941802910	4.311408	0.9417038	MET	Other
714936352	1.37362	3.3470764	MET	Vip-IRES-Cre
759558762	3.4492393	1.1673036	MET	Other
921928004	3.8506567	1.0065006	MET	Other
743001170	3.6650167	1.3767362	MET	Other
922942375	1.0507028	3.21665	MET	Other
834099738	1.6383177	3.608695	MET	Other
716846733	1.6939164	3.2969189	MET	Other
858115178	0.9910606	3.2118955	MET	Other
859098329	2.0575976	3.7546368	MET	Other
917609533	0.9040675	3.0850594	MET	Other
861733930	1.7705139	3.6381142	MET	Other
736490544	0.87096155	4.045557	MET	Other
755615266	1.3557823	3.4779	MET	Other
800315854	0.14384243	4.634123	MET	Other
760878397	1.1286775	3.2494512	MET	Other
761532980	3.2282658	1.8329196	MET	Other
813500978	0.98602015	3.831563	MET	Other
760379237	0.77703923	4.332511	MET	Other
759530125	1.5221499	3.4789445	MET	Vip-IRES-Cre
746172137	0.9078428	4.1336203	MET	Other
759529127	1.3681024	3.554704	MET	Other
680424620	1.0844378	3.4697294	MET	Vip-IRES-Cre
732017877	5.4188623	2.861705	MET	Other
825533924	5.9502673	2.7779067	MET	Other
691547521	6.2761793	2.4772666	MET	Other
707666602	1.122693	0.47748432	MET	Other
639674270	1.2691141	3.2782528	MET	Other
678690024	0.6638461	3.1668324	MET	Vip-IRES-Cre
704652028	2.233269	2.0837667	MET	Other
717732762	1.7934874	1.1355298	MET	Other
656880843	1.8864921	1.6865901	MET	Vip-IRES-Cre
685314490	1.0507203	3.4357026	MET	Other
697798908	1.4606861	0.9054753	MET	Other
675026566	1.746033	1.1776586	MET	Other
744211669	2.5143697	2.785022	MET	Other
757309042	1.4312406	1.6088114	MET	Other
761541320	4.978829	1.1084164	MET	Other
761552392	2.7363753	2.8556201	MET	Other
766751371	2.6461256	3.1452825	MET	Other
779996941	0.6146139	1.3392521	MET	Other
744283290	1.7010778	1.5929208	MET	Other
700413526	0.8973261	3.1402912	MET	Vip-IRES-Cre
743375295	1.7268809	1.080819	MET	Other
739710455	1.2272118	1.1555551	MET	Other
805657520	0.6548118	1.8291641	MET	Vip-IRES-Cre
739851455	1.3470535	2.0320385	MET	Other
704282606	1.6060501	0.62921697	MET	Vip-IRES-Cre
682131764	1.6608576	1.1375278	MET	Vip-IRES-Cre
800245677	1.5309162	2.1478884	MET	Other
674566874	0.9449676	2.4063506	MET	Other
741228389	1.3868628	0.92647773	MET	Other
695289158	1.9429784	2.3843548	MET	Vip-IRES-Cre
780578676	0.60347223	2.45829	MET	Other
697799017	2.7691772	1.8643492	MET	Other
639715846	2.223964	1.2699181	MET	Other
691719142	2.3689322	1.9587352	MET	Other
738041308	3.0583298	2.4517112	MET	Vip-IRES-Cre
680563587	1.7114367	0.8190136	MET	Vip-IRES-Cre
681359761	1.583775	0.96715856	MET	Vip-IRES-Cre
692286150	2.306596	1.711874	MET	Vip-IRES-Cre
694734857	2.6340618	1.6278158	MET	Vip-IRES-Cre
716760772	2.2880716	1.5285188	MET	Vip-IRES-Cre
736493111	2.0252888	1.6275226	MET	Other
738709906	2.4559977	1.879361	MET	Vip-IRES-Cre
758142335	2.674387	2.2071664	MET	Vip-IRES-Cre
803312598	1.7326932	1.8612177	MET	Vip-IRES-Cre
803599821	2.2969604	1.9780121	MET	Other
829185764	0.98709327	1.9799037	MET	Vip-IRES-Cre
831179799	2.949595	2.8621278	MET	Vip-IRES-Cre
737232125	1.475376	0.9564334	MET	Other
810634557	2.1494567	1.1867157	MET	Vip-IRES-Cre
898703349	2.1242723	1.208491	MET	Vip-IRES-Cre
642791355	2.2057002	1.4597529	MET	Vip-IRES-Cre
674251116	2.387197	2.0704734	MET	Other
760050336	2.7483218	2.5113893	MET	Vip-IRES-Cre
898709217	1.9604775	2.071582	MET	Vip-IRES-Cre
844875592	2.3220568	1.9834026	MET	Vip-IRES-Cre
886442617	1.4198866	1.4451175	MET	Other
642569032	2.9198773	2.9410377	MET	Vip-IRES-Cre
697811314	2.4019933	1.3637527	MET	Other
637321656	2.4687417	1.2331662	MET	Vip-IRES-Cre
674260498	1.8370503	1.580629	MET	Other
676685241	7.1020393	1.8077475	MET	Vip-IRES-Cre
758263126	2.459176	1.3128486	MET	Vip-IRES-Cre
755913304	2.8591928	2.8380973	MET	Other
659134440	2.6001778	1.1979347	MET	Vip-IRES-Cre
738873268	2.3750648	2.4078465	MET	Vip-IRES-Cre
716330705	1.929288	1.2677308	MET	Other
761344650	2.518691	1.22564	MET	Vip-IRES-Cre
766689751	1.9866682	2.516618	MET	Other
744053590	1.9281701	2.4244833	MET	Other
812945358	1.0451702	0.97784215	MET	Vip-IRES-Cre
844931163	2.3499987	1.957552	MET	Vip-IRES-Cre
714428827	2.0685627	1.1467284	MET	Vip-IRES-Cre
678708195	4.895312	4.61699	MET	Vip-IRES-Cre
805697399	2.566968	1.1893686	MET	Vip-IRES-Cre
679226264	6.008644	1.8182979	MET	Vip-IRES-Cre
672871774	2.0833864	2.3005886	MET	Other
739718533	1.4364179	0.78538877	MET	Other
676702674	2.0239112	2.0277786	MET	Vip-IRES-Cre
692247628	2.378978	1.3618981	MET	Vip-IRES-Cre
680122965	1.5898632	1.1395762	MET	Vip-IRES-Cre
761820827	2.8487635	2.8874211	MET	Vip-IRES-Cre
737474865	2.25656	1.74565	MET	Vip-IRES-Cre
645155357	1.4677767	0.7930662	MET	Other
639002031	4.2705383	0.6834705	MET	Vip-IRES-Cre
715147348	0.5728884	1.7895231	MET	Vip-IRES-Cre
803591738	0.59373236	1.2104715	MET	Other
659141131	0.9935166	0.5645875	MET	Vip-IRES-Cre
639210975	0.5188309	1.8170707	MET	Other
759945868	0.6351797	1.1946639	MET	Vip-IRES-Cre
743402684	0.4434339	2.5669017	MET	Other
656947910	1.0336449	0.55228776	MET	Vip-IRES-Cre
713886995	0.67655694	1.7997698	MET	Vip-IRES-Cre
715148321	0.96789044	0.58741385	MET	Vip-IRES-Cre
672877147	1.6008371	0.5948234	MET	Other
761743293	1.061915	0.56015503	MET	Vip-IRES-Cre
648038863	0.7996669	1.9787515	MET	Vip-IRES-Cre
679649396	0.82638454	2.4547913	MET	Vip-IRES-Cre
648256721	1.0824175	1.822866	MET	Vip-IRES-Cre
716008621	1.5994177	1.7262392	MET	Vip-IRES-Cre
844919153	0.93443847	1.2630529	MET	Vip-IRES-Cre
649666842	1.9744235	1.7601975	MET	Vip-IRES-Cre
681800619	1.3679802	0.68491554	MET	Vip-IRES-Cre
710230349	1.4282743	1.5812068	MET	Vip-IRES-Cre
740177619	1.0967	1.0314301	MET	Vip-IRES-Cre
739761814	1.3066583	1.9863179	MET	Other
766752186	0.98945856	2.1550565	MET	Other
736805833	1.1951373	0.595349	MET	Vip-IRES-Cre
759544966	1.0999465	1.1804392	MET	Vip-IRES-Cre
767251829	1.4953741	0.95655006	MET	Other
737483106	1.0726492	1.361243	MET	Vip-IRES-Cre
739843300	1.4987154	1.354478	MET	Other
759762537	1.2460306	1.2088776	MET	Vip-IRES-Cre
703276947	1.2389271	1.1411729	MET	Vip-IRES-Cre
755326644	1.3103933	1.795716	MET	Other
648272017	1.3540236	1.7951655	MET	Vip-IRES-Cre
760037576	1.0604216	1.0325154	MET	Vip-IRES-Cre
759540146	2.7355604	2.4411125	MET	Vip-IRES-Cre
797740330	1.0198926	1.6366451	MET	Vip-IRES-Cre
656977580	1.4576575	0.8619256	MET	Vip-IRES-Cre
713924319	1.1474394	1.1037576	MET	Vip-IRES-Cre
736800603	0.52589893	1.9899889	MET	Vip-IRES-Cre
805672040	1.0138582	1.1845155	MET	Vip-IRES-Cre
657382503	0.8557783	1.5604845	MET	Vip-IRES-Cre
716856904	4.94704	2.8634744	MET	Other
724023692	5.012428	2.8806248	MET	Vip-IRES-Cre
692635606	5.053728	1.1119075	MET	Vip-IRES-Cre
714953014	1.2593362	0.6200844	MET	Vip-IRES-Cre
738453781	1.2581123	1.2116972	MET	Vip-IRES-Cre
700484799	0.95428103	1.7512069	MET	Vip-IRES-Cre
601506507	1.1328176	1.5349417	MET	Vip-IRES-Cre
738778332	1.1391305	1.3091425	MET	Vip-IRES-Cre
828754697	0.6096517	2.4267278	MET	Other
656901504	1.6038467	0.9843203	MET	Vip-IRES-Cre
604626221	1.0852876	1.7049047	MET	Vip-IRES-Cre
736466540	1.710001	1.2073486	MET	Other
694860793	1.3004918	1.1276491	MET	Vip-IRES-Cre
714932261	1.425993	2.1647608	MET	Vip-IRES-Cre
739826599	0.55886066	2.040014	MET	Other
755265909	0.5295438	2.1275356	MET	Other
660454584	1.4355752	0.98694074	MET	Other
676767745	1.2305932	0.83738226	MET	Vip-IRES-Cre
736800747	5.0604644	1.442822	MET	Vip-IRES-Cre
737181466	1.7390324	2.591635	MET	Vip-IRES-Cre
761297232	1.7882848	1.9874715	MET	Vip-IRES-Cre
661422439	1.9947939	2.705176	MET	Other
678519215	1.2237227	0.8823335	MET	Vip-IRES-Cre
716000413	1.5436922	2.209907	MET	Vip-IRES-Cre
640109830	1.6562035	1.7920525	MET	Other
657594499	1.315694	2.0619187	MET	Vip-IRES-Cre
661296298	1.8745127	2.452523	MET	Other
678708083	1.3579991	2.4037344	MET	Vip-IRES-Cre
681631284	1.4076741	2.0599806	MET	Vip-IRES-Cre
694874769	1.6487589	2.3361566	MET	Vip-IRES-Cre
700390241	1.655167	2.2632425	MET	Vip-IRES-Cre
713806196	1.2965487	2.2671022	MET	Vip-IRES-Cre
730796336	0.6258869	2.317179	MET	Vip-IRES-Cre
730814458	0.8480719	1.4291312	MET	Other
736490818	1.9324752	2.2850442	MET	Other
738429639	2.0031102	2.426654	MET	Vip-IRES-Cre
761301546	1.1199081	2.3360877	MET	Vip-IRES-Cre
804977071	1.9339833	2.6135082	MET	Vip-IRES-Cre
844070088	1.8949043	2.2626894	MET	Vip-IRES-Cre
697810707	1.2901119	0.54924357	MET	Other
648137894	1.5732517	2.3651123	MET	Vip-IRES-Cre
657042607	1.5103911	2.0394373	MET	Other
657725630	0.54242337	1.6834096	MET	Other
693265371	0.968705	2.150039	MET	Vip-IRES-Cre
789179519	2.5816472	2.7221482	MET	Vip-IRES-Cre
738980527	1.8025547	2.0988905	MET	Other
778336832	7.4865637	5.048733	MET	Vip-IRES-Cre
759532491	1.4397131	1.4021469	MET	Vip-IRES-Cre
759544868	3.1831331	3.9721313	MET	Vip-IRES-Cre
797652145	0.5420874	1.9804859	MET	Vip-IRES-Cre
825563029	1.6935109	2.5512528	MET	Other
831094628	2.1598098	2.5432785	MET	Vip-IRES-Cre
639395418	1.3432176	2.11618	MET	Vip-IRES-Cre
656860694	4.5822306	3.7520015	MET	Vip-IRES-Cre
637823753	1.1085725	1.789925	MET	Other
640109875	1.7842565	1.7963488	MET	Other
694869009	1.5247061	2.4588985	MET	Vip-IRES-Cre
661391859	1.7716962	2.0218856	MET	Other
763983645	0.96710813	2.1843808	MET	Other
692300498	1.3728094	1.5911782	MET	Vip-IRES-Cre
700341530	1.2619092	0.72969705	MET	Vip-IRES-Cre
708781717	1.6570895	1.5450554	MET	Other
742784488	5.056605	2.6097887	MET	Other
648085661	1.4935132	2.3066094	MET	Vip-IRES-Cre
714210189	2.0084286	2.72786	MET	Vip-IRES-Cre
660430219	1.5685394	2.3320496	MET	Other
738910302	1.7731274	2.5623949	MET	Other
743752378	1.4985932	2.5791845	MET	Other
656721986	2.0521781	2.6662447	MET	Other
657737997	5.004186	4.1928515	MET	Other
759784296	1.1927547	1.327949	MET	Vip-IRES-Cre
642568816	2.0843143	2.5877697	MET	Vip-IRES-Cre
844103570	1.5582598	1.6570637	MET	Vip-IRES-Cre
682128272	1.8720796	2.0870507	MET	Vip-IRES-Cre
742796843	1.7519398	1.9747723	MET	Other
742753494	1.1340195	1.5861107	MET	Other
655113519	2.033951	2.6521604	MET	Other
661407806	1.7534866	2.127474	MET	Other
661409627	1.7513192	2.295811	MET	Other
648320076	1.5216312	1.6358289	MET	Vip-IRES-Cre
654669793	1.7061042	2.525827	MET	Other
661542876	1.8157486	2.516472	MET	Other
701698034	1.3693184	0.8662545	MET	Other
836837280	2.7989242	2.8390617	MET	Other
811699569	3.1915534	3.982933	MET	Vip-IRES-Cre
812951286	1.1303599	1.1367022	MET	Vip-IRES-Cre
654705291	1.730525	2.0971642	MET	Other
659436153	1.6490037	2.4421642	MET	Other
657183709	1.4729813	2.0461035	MET	Other
730803523	1.7000574	1.3851303	MET	Vip-IRES-Cre
674588640	2.0317564	2.5982528	MET	Other
701777727	0.88092375	1.3908535	MET	Other
661411305	1.7948794	2.492875	MET	Other
654704107	2.0455167	2.0929413	MET	Other
644584749	1.701012	2.5529933	MET	Other
657048690	1.8964028	2.5469182	MET	Other
657039903	1.9454001	2.4310186	MET	Other
655120196	2.0009596	2.644034	MET	Other
694146546	1.086117	1.4442562	MET	Vip-IRES-Cre
737488739	2.125586	2.5428238	MET	Vip-IRES-Cre
661293861	2.168481	2.656625	MET	Other
713768156	1.7556583	2.8812606	MET	Vip-IRES-Cre
738041530	1.3705299	2.0871856	MET	Vip-IRES-Cre
780766638	0.5947311	1.784249	MET	Vip-IRES-Cre
703271625	1.142425	1.5360309	MET	Vip-IRES-Cre
700374743	1.0845861	1.7290719	MET	Vip-IRES-Cre
778223898	1.662994	2.2752473	MET	Vip-IRES-Cre
761768675	1.9938205	2.705277	MET	Vip-IRES-Cre
642569279	1.6382318	2.141912	MET	Vip-IRES-Cre
738039565	1.4103471	2.3977864	MET	Vip-IRES-Cre
648121494	0.58745176	1.9312718	MET	Vip-IRES-Cre
661423720	2.1744492	2.9449623	MET	Other
737459574	2.1281257	2.568627	MET	Vip-IRES-Cre
716729379	1.7879146	2.0587523	MET	Vip-IRES-Cre
656971837	1.6538287	2.3531272	MET	Vip-IRES-Cre
656839029	1.566621	1.2301064	MET	Other
831129668	1.4705695	1.7477854	MET	Vip-IRES-Cre
710172327	1.9900439	2.5986905	MET	Vip-IRES-Cre
738936363	2.337691	2.2814188	MET	Other
844134847	0.7708799	1.2775787	MET	Vip-IRES-Cre
804977021	2.4182327	2.7398412	MET	Vip-IRES-Cre
657052400	1.7859004	2.5790257	MET	Other
899755423	1.4090433	2.3006935	MET	Vip-IRES-Cre
658139862	1.639176	2.354661	MET	Vip-IRES-Cre
612893105	4.672278	4.38113	MET	Other
613432876	1.6898712	2.3728604	MET	Other
691511791	1.5831122	1.3209441	MET	Other
742798832	1.8999134	2.3650167	MET	Other
657185284	2.3814695	2.2380283	MET	Other
805671482	1.6203854	1.9814494	MET	Vip-IRES-Cre
691433259	2.0334125	2.6426494	MET	Other
656151146	1.6038405	2.1742074	MET	Other
657179762	1.0816828	2.7998674	MET	Other
612271508	1.1744227	2.6549518	MET	Other
697804445	1.8857431	2.3758142	MET	Other
660898270	1.9644592	2.2542574	MET	Other
657185355	1.4481888	1.948436	MET	Other
657184390	1.8867246	2.0110269	MET	Other
642817252	2.386415	1.3155153	MET	Vip-IRES-Cre
659056830	2.029991	3.9655497	MET	Vip-IRES-Cre
680027413	2.9120889	1.401834	MET	Other
678656656	2.1907787	1.3638495	MET	Vip-IRES-Cre
758179526	2.7253997	1.4507711	MET	Vip-IRES-Cre
638197412	0.7185568	1.9824914	MET	Other
696115308	1.7223281	2.2734928	MET	Vip-IRES-Cre
644920227	3.0766425	0.9554429	MET	Other
807320526	0.69706243	1.7379184	MET	Vip-IRES-Cre
648263389	3.4176698	2.831265	MET	Vip-IRES-Cre
703288237	2.2882361	0.9186514	MET	Vip-IRES-Cre
713692025	2.369119	1.083315	MET	Vip-IRES-Cre
797055346	3.3256896	0.95086	MET	Other
763952780	1.1125834	0.8510445	MET	Other
738745195	3.8380406	1.7333661	MET	Vip-IRES-Cre
760437219	3.3376436	0.8757877	MET	Vip-IRES-Cre
738041476	1.8519933	1.3717462	MET	Vip-IRES-Cre
639013022	1.6057924	2.8077188	MET	Vip-IRES-Cre
761841088	2.1925278	1.7857045	MET	Other
732755070	0.65004736	3.2144802	MET	Other
796666943	1.452735	2.6112773	MET	Vip-IRES-Cre
803569205	-0.4331375	4.6432295	MET	Other
812935883	1.2424344	1.8704392	MET	Vip-IRES-Cre
898973149	0.69774413	2.9890134	MET	Other
639216491	1.7582853	2.9284194	MET	Other
714517612	1.434671	2.8884728	MET	Vip-IRES-Cre
656859689	2.719759	2.9402394	MET	Vip-IRES-Cre
755528415	0.7123838	2.6686246	MET	Other
762559364	1.2675937	2.6723173	MET	Vip-IRES-Cre
648080486	0.53173167	2.9351676	MET	Vip-IRES-Cre
762675897	1.2479019	3.247511	MET	Other
809691801	1.3191056	3.0322533	MET	Other
780471440	1.6621948	2.8319612	MET	Other
887288382	1.1945347	2.8991935	MET	Other
810617353	1.2826896	2.0068629	MET	Vip-IRES-Cre
742800964	1.8261316	2.6767263	MET	Other
710309393	0.994179	3.913017	MET	Other
754896455	0.7036891	2.956786	MET	Other
844908436	0.8645452	3.0411189	MET	Vip-IRES-Cre
742768656	0.44580293	2.7733963	MET	Other
906715385	0.75352156	2.6741087	MET	Vip-IRES-Cre
797664123	1.1049056	3.9320757	MET	Vip-IRES-Cre
738872748	1.3382123	3.483917	MET	Other
678641945	0.45522413	2.3481903	MET	Vip-IRES-Cre
797680651	1.4372653	2.5127728	MET	Vip-IRES-Cre
755552030	0.6918591	3.0192997	MET	Other
761516658	1.4749533	3.0461438	MET	Other
759504695	5.462742	3.1423337	MET	Other
796696588	1.1630071	2.078067	MET	Vip-IRES-Cre
754897161	0.61641926	4.236407	MET	Other
803582166	0.7504937	3.7673197	MET	Other
792729067	1.7076747	2.6344717	MET	Other
648279576	1.2155458	2.4247754	MET	Vip-IRES-Cre
755625849	5.1978254	1.0680717	MET	Other
760890074	1.4161074	3.0655766	MET	Other
746150922	1.0958357	2.5445976	MET	Other
746035693	0.6039529	2.7851653	MET	Other
760881798	0.8262723	2.0280201	MET	Other
738042857	2.0222282	1.7035136	MET	Vip-IRES-Cre
754477222	1.2373526	3.0997934	MET	Other
757322395	0.8842261	2.1296813	MET	Other
755571201	0.48165014	2.2962618	MET	Other
802993865	1.2233676	1.3226855	MET	Vip-IRES-Cre
833876785	0.46127564	2.1691613	MET	Other
844806161	0.7363467	2.2135067	MET	Vip-IRES-Cre
723582269	1.3664447	1.2815212	MET	Other
744975652	0.51304173	2.738164	MET	Other
639380048	0.6778969	2.2058094	MET	Vip-IRES-Cre
648083571	0.6331282	2.7440856	MET	Vip-IRES-Cre
738468369	0.5246272	2.2982273	MET	Vip-IRES-Cre
764376780	0.3356259	2.6110275	MET	Other
681837535	0.523464	2.5760596	MET	Other
704272923	0.6656912	1.9558084	MET	Other
714378460	0.9900951	2.0713573	MET	Vip-IRES-Cre
723478039	0.5865801	3.0171719	MET	Other
658448573	1.1987787	1.5970949	MET	Other
696128312	1.2114991	2.1789172	MET	Vip-IRES-Cre
704285908	6.3428106	2.4169424	MET	Other
759531501	0.9147297	1.5501508	MET	Vip-IRES-Cre
830959542	1.0545586	1.3266011	MET	Vip-IRES-Cre
738551522	1.127027	1.0926371	MET	Vip-IRES-Cre
739547189	1.1665957	1.0783374	MET	Vip-IRES-Cre
743782351	1.1357473	1.2781024	MET	Other
648011821	0.9082476	1.4075624	MET	Vip-IRES-Cre
836844418	0.40903828	2.5918183	MET	Vip-IRES-Cre
649219388	1.480513	0.56530327	MET	Vip-IRES-Cre
759961376	5.9785404	0.61176467	MET	Vip-IRES-Cre
761489652	0.6196625	2.2535434	MET	Other
659168631	5.1948843	1.2343076	MET	Vip-IRES-Cre
754896300	0.87949497	2.523579	MET	Other
694197913	0.73912996	2.2753756	MET	Vip-IRES-Cre
760959964	0.577557	3.5654798	MET	Other
739558458	0.9966979	2.4946525	MET	Vip-IRES-Cre
679578958	0.44569746	1.8453765	MET	Vip-IRES-Cre
709382896	1.4362385	0.585616	MET	Other
813380366	0.89393985	1.2578524	MET	Other
760507316	3.3916767	1.1753107	MET	Vip-IRES-Cre
844178543	0.858268	2.356285	MET	Vip-IRES-Cre
906766242	1.5885497	0.9036219	MET	Vip-IRES-Cre
844870606	0.41039175	2.7949915	MET	Vip-IRES-Cre
746039674	1.08805	1.5290157	MET	Other
755592855	0.6890358	2.8027172	MET	Other
757575885	0.5042452	2.5695736	MET	Vip-IRES-Cre
709219898	0.27241087	2.8074415	MET	Other
680553572	0.39863893	2.7444704	MET	Vip-IRES-Cre
778327002	0.5899066	2.485589	MET	Vip-IRES-Cre
755620558	1.2241209	1.8083019	MET	Other
604646725	3.576263	3.168708	MET	Vip-IRES-Cre
642557052	0.98375577	1.635915	MET	Vip-IRES-Cre
738827343	0.5696815	2.4244332	MET	Vip-IRES-Cre
746008562	0.4974845	2.7173042	MET	Other
813595834	1.6014917	1.9165069	MET	Other
841205595	1.1750953	0.59833235	MET	Other
744173435	0.76099235	2.432695	MET	Other
829195312	3.0913813	0.71600914	MET	Vip-IRES-Cre
762712937	2.2688558	0.8339366	MET	Other
759440987	6.5518265	1.6618903	MET	Vip-IRES-Cre
743504177	0.5776513	2.3513997	MET	Other
694664060	2.1182466	0.8542182	MET	Vip-IRES-Cre
809857148	2.2491863	1.2162083	MET	Other
743497097	3.0959773	2.502279	MET	Other
760387424	3.4496598	0.9839248	MET	Other
761516369	0.8715237	2.7620566	MET	Other
742033571	3.2794657	1.4141551	MET	Other
788882213	1.0751987	0.9404457	MET	Other
759450448	2.0264657	3.0428443	MET	Vip-IRES-Cre
761822060	5.0381413	1.0385356	MET	Other
703279918	0.9213937	1.0052745	MET	Vip-IRES-Cre
779979799	2.055715	0.8451831	MET	Vip-IRES-Cre
742954319	2.243895	0.91402435	MET	Other
639389307	3.3398378	1.0125529	MET	Vip-IRES-Cre
743468218	7.7213507	-0.30338374	MET	Other
653795917	1.0660367	1.770341	MET	Vip-IRES-Cre
716825517	4.2451725	0.84837353	MET	Other
760386740	2.22911	0.94316846	MET	Other
809688289	3.2872202	0.8009085	MET	Other
844823616	3.879086	1.1485232	MET	Vip-IRES-Cre
796636728	2.7521322	1.691302	MET	Vip-IRES-Cre
648280551	2.3259447	0.86938906	MET	Vip-IRES-Cre
692793083	2.268271	0.91173804	MET	Vip-IRES-Cre
709402482	2.4593275	1.8940728	MET	Other
824893459	2.3661408	2.334587	MET	Other
740171595	2.4377544	1.2777163	MET	Vip-IRES-Cre
802987298	2.6666963	1.4505237	MET	Vip-IRES-Cre
661290272	8.325688	5.777147	MET	Vip-IRES-Cre
740877043	3.3831625	2.9759018	MET	Other
742934793	2.4988937	1.215835	MET	Other
644943639	3.1345718	2.3625255	MET	Other
796696066	2.753683	0.902636	MET	Vip-IRES-Cre
810617546	3.0095992	2.3355722	MET	Vip-IRES-Cre
802403087	3.1695266	0.6862135	MET	Other
740874479	3.5227401	3.0069742	MET	Other
741255833	2.9181614	1.3176513	MET	Other
978699179	3.1614544	1.2620013	MET	Other
762615287	2.9079711	1.5325259	MET	Vip-IRES-Cre
797722932	3.2132747	3.8258102	MET	Vip-IRES-Cre
978690911	2.8207726	1.648467	MET	Other
740875818	2.8233378	2.4385223	MET	Other
761832372	3.6028523	3.126415	MET	Other
744184223	3.1940682	0.51693314	MET	Other
841244826	2.4216835	1.0689399	MET	Other
648852680	2.7232883	1.4157914	MET	Vip-IRES-Cre
741216925	2.143935	1.1672146	MET	Other
805587743	2.3306332	1.2839869	MET	Vip-IRES-Cre
813427107	1.6011721	0.98774695	MET	Other
637853303	2.649007	1.47847	MET	Other
692777680	3.1432192	3.4765017	MET	Vip-IRES-Cre
692793282	9.127104	4.715129	MET	Vip-IRES-Cre
738859085	3.1837082	2.6811185	MET	Vip-IRES-Cre
674587352	2.193013	1.250561	MET	Other
694183636	3.1773682	0.55855095	MET	Vip-IRES-Cre
695318015	3.1622424	3.4850774	MET	Vip-IRES-Cre
736884821	2.8689551	1.3927745	MET	Vip-IRES-Cre
740880740	3.3239415	0.79703367	MET	Other
831201867	9.057354	4.4588923	MET	Vip-IRES-Cre
726081520	3.1770926	2.3842902	MET	Other
780001526	2.8937032	1.7803541	MET	Other
898983466	8.9477005	4.327546	MET	Vip-IRES-Cre
726119103	2.2036324	0.8376947	MET	Other
736834462	3.2625902	0.5458444	MET	Vip-IRES-Cre
809713682	2.2755876	0.9251904	MET	Other
829198133	2.8423002	1.8454356	MET	Vip-IRES-Cre
761791119	2.8017187	0.98973227	MET	Vip-IRES-Cre
844104102	2.7575066	1.6397586	MET	Vip-IRES-Cre
661293762	2.3672836	2.8141823	MET	Vip-IRES-Cre
638775149	3.17771	0.6699103	MET	Other
678632250	2.4431682	1.168776	MET	Vip-IRES-Cre
738401019	3.1800315	3.639239	MET	Vip-IRES-Cre
800227438	3.0256996	2.2055528	MET	Other
692590468	2.6566372	1.0183032	MET	Vip-IRES-Cre
759751429	3.2673912	3.0789864	MET	Vip-IRES-Cre
988986965	3.2162366	3.6853092	MET	Other
697810838	3.2167153	0.47972354	MET	Other
637327988	7.1773925	2.9883888	MET	Vip-IRES-Cre
742956744	2.745705	1.4299902	MET	Other
738043822	3.1839776	3.497654	MET	Vip-IRES-Cre
758112844	2.9157908	1.044093	MET	Vip-IRES-Cre
757531718	3.2190993	0.8311051	MET	Vip-IRES-Cre
813441106	6.8223276	3.1013498	MET	Other
665286365	3.129557	0.5334907	MET	Other
800238310	3.055383	2.8138964	MET	Other
714755572	9.303586	4.7234335	MET	Other
742947199	2.5487864	1.4261974	MET	Other
757210519	4.1317873	0.95966005	MET	Other
797061939	10.149133	4.6637506	MET	Other
738768160	2.3000903	1.183353	MET	Vip-IRES-Cre
741222885	2.21419	1.1748264	MET	Other
736887426	2.761306	1.1540912	MET	Vip-IRES-Cre
841185744	1.2328366	2.5070171	MET	Other
855431538	1.9265684	3.370838	MET	Other
742960975	1.1929125	2.657071	MET	Other
760316107	1.2897136	3.1647086	MET	Other
691433482	3.6982095	0.8848567	MET	Other
741255530	1.1401284	3.247579	MET	Other
758058197	3.5759573	1.411524	MET	Other
744222514	1.8722335	3.4481583	MET	Other
802404053	1.3418734	2.8601184	MET	Other
757252810	1.8507005	3.493926	MET	Other
743458377	1.1718247	2.6658816	MET	Other
742954364	1.9737033	3.4158077	MET	Other
940018318	3.8024971	0.85341865	MET	Other
744118785	0.929114	2.809458	MET	Other
855962521	1.3537115	0.8447589	MET	Other
850993746	1.4392627	2.8279254	MET	Other
809694067	1.7732801	3.1992257	MET	Other
858105502	3.6277812	1.1208906	MET	Other
760965714	1.2403595	3.2336147	MET	Other
659485385	1.9024223	0.59674084	MET	Sst-IRES-Cre
750461846	5.617158	-0.6639144	MET	Sst-IRES-Cre
751226394	5.8492393	-0.1712801	MET	Sst-IRES-Cre
787228351	5.282129	-0.17179534	MET	Other
787248677	5.8058867	-0.63162947	MET	Other
834703384	5.662808	-0.44909677	MET	Other
842766700	5.1670384	0.019865025	MET	Other
808529175	4.968599	3.5675611	MET	Sst-IRES-Cre
643722391	5.2006	0.3064982	MET	Other
643785167	5.398637	-0.5900022	MET	Other
660722845	5.3639913	-0.21569242	MET	Sst-IRES-Cre
669661960	5.687524	-0.5322314	MET	Other
669764794	5.327853	0.009313352	MET	Other
669807010	5.5039887	0.033455573	MET	Other
670295503	5.4632072	-0.28961962	MET	Other
670326711	5.8613386	-0.38082823	MET	Other
670340941	5.6229167	-0.27532786	MET	Other
689791001	5.1025286	0.31087002	MET	Other
700650887	5.311115	3.101654	MET	Other
700661679	5.794645	-0.23328097	MET	Other
701073003	5.5515146	-0.17916435	MET	Other
702124545	5.7106256	-0.36400452	MET	Other
702035537	5.3335414	0.90467775	MET	Sst-IRES-Cre
705853493	5.5967746	-0.32056087	MET	Sst-IRES-Cre
707179690	6.116103	0.14807026	MET	Sst-IRES-Cre
707397301	5.6483297	-0.6795591	MET	Sst-IRES-Cre
711245238	5.4385924	-0.43157253	MET	Sst-IRES-Cre
711528753	5.610469	-0.3101698	MET	Other
712141510	5.3383007	-0.12075681	MET	Other
720529759	5.559034	2.8928611	MET	Other
740875222	5.3287406	-0.06433044	MET	Other
743495765	5.8583717	-0.5933403	MET	Other
750378044	4.9441876	3.4069848	MET	Other
750405307	5.3864927	-0.18094735	MET	Other
750424273	5.3783355	-0.30292857	MET	Other
750801763	5.542298	-0.26554236	MET	Sst-IRES-Cre
753958280	5.7245703	-0.47594577	MET	Sst-IRES-Cre
766680349	5.8401494	-0.5584867	MET	Sst-IRES-Cre
766752788	5.8053823	-0.105969876	MET	Other
769765483	5.775031	-0.58449644	MET	Sst-IRES-Cre
770237944	3.988034	1.555002	MET	Sst-IRES-Cre
785991050	5.742333	-0.47257215	MET	Other
786135798	5.6551514	-0.5986874	MET	Other
786176775	5.423827	-0.54770446	MET	Other
787261865	1.2329915	1.0246909	MET	Other
807627066	5.4638805	-0.51974636	MET	Sst-IRES-Cre
808859562	5.587156	-0.40328026	MET	Sst-IRES-Cre
809831818	5.4614882	-0.18963158	MET	Other
809876626	5.292958	-0.39488885	MET	Other
816324631	0.8181406	2.0722635	MET	Other
816370714	5.780908	-0.54164875	MET	Other
816412799	5.8426633	-0.57468027	MET	Other
838313088	5.8039455	-0.518652	MET	Other
838350383	5.8553557	-0.53320026	MET	Other
842157658	5.430419	-0.2784232	MET	Other
842721522	5.4984345	-0.44982246	MET	Other
842796508	5.8364797	-0.5481349	MET	Other
966835644	5.6952515	-0.02192611	MET	Other
992813151	5.7270284	-0.45684797	MET	Other
644935037	5.434637	-0.41683155	MET	Other
646995247	5.2811265	-0.30721912	MET	Other
647041020	5.1981583	-0.08794335	MET	Other
659280391	5.1672115	0.20475483	MET	Other
659405868	5.185321	-0.062786676	MET	Sst-IRES-Cre
665146318	4.553136	3.1915019	MET	Sst-IRES-Cre
670305789	5.4113164	-0.39260778	MET	Other
692290052	5.7912574	1.6961248	MET	Other
700658027	5.2922125	-0.07449642	MET	Other
701605755	5.241351	2.8634665	MET	Other
701630221	5.5555506	-0.30214864	MET	Other
705209114	5.253615	0.18006937	MET	Sst-IRES-Cre
711464852	5.2258763	0.3800548	MET	Other
727227220	1.0748684	0.83235353	MET	Sst-IRES-Cre
727851191	5.4448667	-0.4128962	MET	Sst-IRES-Cre
640061596	5.793729	-0.5059416	MET	Other
643727534	5.7490654	-0.13069586	MET	Other
643754730	5.877032	-0.48267224	MET	Other
689123951	5.4348707	-0.11812812	MET	Other
698234075	5.6754913	0.26687777	MET	Other
766769735	5.384957	-0.3742619	MET	Other
777294823	5.518278	-0.4858922	MET	Other
807633708	5.5349016	-0.47368622	MET	Sst-IRES-Cre
809102827	5.617044	-0.50532657	MET	Sst-IRES-Cre
809748280	6.1270494	0.09227882	MET	Other
815553140	5.658804	-0.38064495	MET	Other
816314375	5.8824286	-0.5623031	MET	Other
816407580	5.7964916	-0.63996553	MET	Other
834784320	5.346723	-0.4168623	MET	Other
872162438	4.9040904	3.4078875	MET	Other
872210735	5.9220805	-0.5128789	MET	Other
873848729	5.836095	-0.6180721	MET	Other
646479472	5.610668	-0.19031794	MET	Other
700729949	2.846285	2.8066955	MET	Other
701073396	5.4734545	-0.22077395	MET	Other
701075567	6.01526	-0.19854727	MET	Other
701077452	5.496287	-0.4756794	MET	Other
701621009	6.149061	0.4384541	MET	Other
701672884	5.981066	0.049660575	MET	Other
739605177	8.844733	7.1275034	MET	Other
750261373	5.2545133	0.56307364	MET	Other
750436969	5.2607293	-0.090506166	MET	Other
778144459	5.5796723	-0.4415703	MET	Other
777406231	4.0110497	1.6164148	MET	Other
777422846	5.4686832	-0.1840795	MET	Other
809822469	5.7553062	-0.5212374	MET	Other
816434177	5.3596706	-0.14896777	MET	Other
834814319	6.138561	2.2695267	MET	Other
838370571	5.1410704	2.8855574	MET	Other
838401817	5.5817275	-0.1551793	MET	Other
838434691	5.845268	-0.509992	MET	Other
843330061	5.340666	-0.46251026	MET	Other
843366621	5.3251653	-0.30837286	MET	Other
873854264	6.2021604	0.31887713	MET	Other
753963792	5.3347926	-0.30963263	MET	Sst-IRES-Cre
766764888	5.5066094	-0.54671913	MET	Other
767349958	5.4337835	-0.40703514	MET	Other
777371867	5.463405	3.106453	MET	Other
777440724	5.127996	3.051828	MET	Other
804902647	5.1691084	3.1690612	MET	Sst-IRES-Cre
818656110	5.7051144	-0.4730562	MET	Sst-IRES-Cre
838310762	5.395792	-0.38853762	MET	Other
843224344	5.437748	2.7199347	MET	Other
843320265	5.4482765	0.021831248	MET	Other
961105952	5.829243	-0.5943587	MET	Other
759000404	5.1815586	-0.008184304	MET	Other
670336516	5.2538614	0.30856043	MET	Other
643727497	5.3462214	-0.20870705	MET	Other
647808933	5.2600164	0.37010667	MET	Other
644197464	5.665658	-0.39962402	MET	Other
701072703	5.3682437	-0.33185345	MET	Other
843377362	5.832188	-0.49527147	MET	Other
700644262	1.3525814	0.58793575	MET	Other
818606366	5.823142	-0.5740968	MET	Sst-IRES-Cre
703141516	6.548673	0.7511899	MET	Sst-IRES-Cre
873910521	5.8300915	-0.49009308	MET	Other
779721095	5.5282173	-0.34193817	MET	Sst-IRES-Cre
718494231	6.1241093	4.3823996	MET	Sst-IRES-Cre
683811404	6.777706	4.274404	MET	Other
724583974	7.3576307	3.7788568	MET	Other
729316795	6.299851	3.8030293	MET	Sst-IRES-Cre
741098201	6.6608152	4.249228	MET	Sst-IRES-Cre
744476851	4.7434354	3.839954	MET	Pvalb-IRES-Cre
745584401	8.316786	3.2533724	MET	Other
704012705	5.6936054	3.684579	MET	Sst-IRES-Cre
741090878	5.267772	3.55533	MET	Sst-IRES-Cre
751183031	7.3080387	4.6466184	MET	Sst-IRES-Cre
839513135	7.1728864	3.2651026	MET	Sst-IRES-Cre
707424705	10.969046	7.8606825	MET	Other
766557154	7.3531795	3.0508318	MET	Sst-IRES-Cre
866415974	5.0208907	4.210814	MET	Other
758828411	5.78311	4.3123846	MET	Other
718476740	7.775132	4.4548383	MET	Sst-IRES-Cre
704411495	5.2704167	4.2969265	MET	Sst-IRES-Cre
667473785	7.206192	4.0051007	MET	Sst-IRES-Cre
812996960	7.960561	3.9987953	MET	Other
892633161	7.9043894	3.7808964	MET	Other
713116724	5.5591564	4.2811766	MET	Sst-IRES-Cre
751947558	6.3973365	3.0910523	MET	Sst-IRES-Cre
722831890	9.897072	5.38509	MET	Sst-IRES-Cre
653326966	9.047719	7.941837	MET	Other
639962984	8.042642	3.9636476	MET	Other
805486350	9.028236	6.501545	MET	Other
847741240	6.9490757	4.285877	MET	Sst-IRES-Cre
710730520	9.046877	7.626153	MET	Sst-IRES-Cre
743696534	7.4151673	4.2330155	MET	Other
679447960	8.776813	7.8442626	MET	Sst-IRES-Cre
669825289	7.851227	2.7983031	MET	Pvalb-IRES-Cre
865589884	7.7884235	4.064861	MET	Other
718657362	7.247749	3.588345	MET	Pvalb-IRES-Cre
820754704	9.673004	7.5359287	MET	Other
686075082	5.5034733	4.0760336	MET	Sst-IRES-Cre
705278421	7.260383	2.2519202	MET	Sst-IRES-Cre
871888742	9.814703	8.472333	MET	Other
754781874	7.46378	3.4680107	MET	Sst-IRES-Cre
679028081	8.116478	1.4884982	MET	Sst-IRES-Cre
674248026	7.371831	0.82220554	MET	Other
841834394	7.926517	1.4637709	MET	Other
795506764	7.807545	1.467111	MET	Sst-IRES-Cre
745633830	7.769446	1.4465057	MET	Other
717393031	7.526562	0.842005	MET	Other
639858266	7.6062207	2.319817	MET	Other
657857340	8.160396	1.2114649	MET	Sst-IRES-Cre
842841654	7.6932015	1.8624542	MET	Other
847087757	5.776788	2.2504425	MET	Other
754857573	7.748773	1.8384657	MET	Sst-IRES-Cre
750465238	5.5885773	1.2547415	MET	Sst-IRES-Cre
754822442	8.081074	2.385875	MET	Sst-IRES-Cre
760834631	8.714587	1.6665202	MET	Sst-IRES-Cre
740155221	4.8042617	3.1890457	MET	Sst-IRES-Cre
788272115	7.926788	1.3132	MET	Sst-IRES-Cre
788325819	5.64498	2.2335408	MET	Sst-IRES-Cre
806822616	7.2800484	2.5481346	MET	Sst-IRES-Cre
807347904	7.59799	0.76139164	MET	Sst-IRES-Cre
807534046	5.4579268	0.97490644	MET	Sst-IRES-Cre
841718359	7.6210494	0.85197717	MET	Other
842834199	7.3971896	0.7624246	MET	Other
601803754	7.922523	3.80105	MET	Sst-IRES-Cre
704482491	8.613994	1.2034446	MET	Sst-IRES-Cre
704531371	8.236261	2.128417	MET	Sst-IRES-Cre
710757677	4.8997145	2.659085	MET	Sst-IRES-Cre
717472464	6.266271	1.2791451	MET	Other
718831022	8.058422	1.1558049	MET	Sst-IRES-Cre
724633921	7.403664	0.80489415	MET	Other
741193645	7.7072706	1.1662812	MET	Other
750798337	8.774921	1.3293896	MET	Sst-IRES-Cre
861837255	7.408251	1.6799964	MET	Other
623891125	6.000054	1.0062656	MET	Sst-IRES-Cre
623945953	6.6406374	0.7547175	MET	Sst-IRES-Cre
639316522	7.2134867	1.1047715	MET	Other
644933725	7.0826592	0.69438845	MET	Other
647811305	7.837893	0.8740187	MET	Sst-IRES-Cre
657986352	8.642172	1.2621336	MET	Sst-IRES-Cre
674420128	5.541409	2.021095	MET	Sst-IRES-Cre
685611222	6.857871	0.7826258	MET	Sst-IRES-Cre
689656936	7.6487203	0.81123674	MET	Sst-IRES-Cre
700162028	6.7935815	0.71337366	MET	Sst-IRES-Cre
700193920	7.532554	1.0014329	MET	Sst-IRES-Cre
703274690	7.77116	2.265587	MET	Sst-IRES-Cre
704047023	8.1311455	2.0277054	MET	Sst-IRES-Cre
704462624	7.941312	1.066821	MET	Sst-IRES-Cre
705266559	6.636296	2.516693	MET	Sst-IRES-Cre
705882341	7.5053067	0.9454146	MET	Other
717420593	6.8878736	0.6810872	MET	Other
718784393	7.0354395	0.9777789	MET	Sst-IRES-Cre
722821387	8.593628	1.3923357	MET	Sst-IRES-Cre
739558698	5.8143387	2.5170045	MET	Other
740154931	7.351301	1.746409	MET	Sst-IRES-Cre
745631770	8.466979	1.1725396	MET	Other
745650081	7.7556906	1.083586	MET	Other
745657580	4.925112	1.1171212	MET	Other
788296224	8.64528	1.2755904	MET	Sst-IRES-Cre
842834131	5.634832	1.7841507	MET	Other
847077193	6.637336	2.3297966	MET	Other
861826664	5.5625386	2.430891	MET	Sst-IRES-Cre
863669822	7.519552	1.2230626	MET	Other
888352025	7.442426	1.9372928	MET	Other
892598316	7.8182125	1.076168	MET	Other
674069192	5.423461	1.7890652	MET	Sst-IRES-Cre
695422181	7.6514587	0.852414	MET	Other
703154406	5.1657453	0.25321263	MET	Sst-IRES-Cre
708615324	6.797342	0.74154115	MET	Other
710867810	7.719753	1.0036423	MET	Sst-IRES-Cre
711169038	7.5420814	0.9343762	MET	Sst-IRES-Cre
717354644	6.693017	2.4027147	MET	Other
717376304	7.6874905	1.035743	MET	Other
718618263	8.018587	1.1534222	MET	Sst-IRES-Cre
728533046	8.4245825	2.1660943	MET	Sst-IRES-Cre
657673212	6.8772073	0.7161253	MET	Sst-IRES-Cre
688970669	6.613025	1.6331414	MET	Sst-IRES-Cre
692068557	7.556419	0.8449686	MET	Sst-IRES-Cre
713288327	8.556031	1.398177	MET	Sst-IRES-Cre
740135032	7.8148165	1.0963452	MET	Sst-IRES-Cre
740853942	7.337767	1.0482637	MET	Sst-IRES-Cre
745746097	6.5091596	1.9344755	MET	Other
746909752	7.2525134	0.85733384	MET	Other
759901440	3.4470549	1.6044846	MET	Sst-IRES-Cre
763970935	5.73896	1.0549585	MET	Other
779693640	7.3484864	3.0190933	MET	Sst-IRES-Cre
788349328	7.6889133	2.7209272	MET	Sst-IRES-Cre
794948976	8.434232	0.8280485	MET	Sst-IRES-Cre
805644302	7.4349613	0.8385809	MET	Sst-IRES-Cre
841405527	7.4752893	0.825033	MET	Other
841746820	8.309506	1.0156454	MET	Other
841770570	8.480072	1.1729753	MET	Other
841852405	8.6850605	2.0375793	MET	Other
841866506	8.042316	2.9976537	MET	Other
843276148	6.224947	0.8147098	MET	Other
865553957	8.33917	1.663653	MET	Other
866257279	8.029405	2.067645	MET	Other
866315937	8.025491	1.1314914	MET	Other
657999088	8.493803	1.5149373	MET	Sst-IRES-Cre
669074640	7.718748	0.8990727	MET	Sst-IRES-Cre
682223987	7.3245935	1.3204235	MET	Other
692539701	7.9366064	1.1153979	MET	Sst-IRES-Cre
696059326	8.224395	1.142081	MET	Sst-IRES-Cre
704755879	8.111717	0.9814746	MET	Sst-IRES-Cre
719945075	7.2012224	0.66135347	MET	Sst-IRES-Cre
741835406	5.822041	0.88953865	MET	Other
747050694	5.5637445	0.9499901	MET	Sst-IRES-Cre
752020215	6.0145464	1.2646173	MET	Sst-IRES-Cre
752076561	6.6728597	0.6745727	MET	Sst-IRES-Cre
759454753	5.7536883	2.6745796	MET	Sst-IRES-Cre
760849029	5.7025113	1.1059883	MET	Sst-IRES-Cre
779879349	7.874074	0.83653355	MET	Sst-IRES-Cre
741170129	7.0982146	0.8895708	MET	Sst-IRES-Cre
741183749	5.7043486	2.7906015	MET	Sst-IRES-Cre
745632724	5.440978	2.818957	MET	Other
745638584	7.9656334	1.5163548	MET	Other
745656253	7.2951293	0.8332229	MET	Other
746256879	7.855818	0.8636384	MET	Other
760961855	5.6086802	0.9280668	MET	Sst-IRES-Cre
760972305	5.8673086	0.84033155	MET	Sst-IRES-Cre
760995273	7.635463	0.9778038	MET	Sst-IRES-Cre
779763127	8.758781	1.1365657	MET	Sst-IRES-Cre
794812190	8.427346	1.6631458	MET	Sst-IRES-Cre
825563578	6.078242	0.7380559	MET	Other
849607081	5.9227967	1.4849396	MET	Sst-IRES-Cre
850845099	6.0877585	1.0125797	MET	Sst-IRES-Cre
859943246	7.8130846	2.2077887	MET	Other
864296008	6.841102	3.0522044	MET	Other
866360548	5.96987	2.3728313	MET	Other
906748975	5.858487	1.9422399	MET	Other
906763900	7.0280743	1.9464052	MET	Other
740890651	6.412606	1.4397676	MET	Sst-IRES-Cre
745692039	5.7086854	0.8391597	MET	Other
750210640	7.8640575	0.7996378	MET	Sst-IRES-Cre
750309143	5.929652	0.9917919	MET	Sst-IRES-Cre
750783451	5.6919093	0.88277996	MET	Sst-IRES-Cre
750805922	7.9802146	0.9005344	MET	Sst-IRES-Cre
772506111	6.0588255	0.71772027	MET	Sst-IRES-Cre
772735561	8.05513	1.1218398	MET	Sst-IRES-Cre
803384938	7.9426975	0.91937065	MET	Sst-IRES-Cre
807276131	8.326402	1.5058678	MET	Sst-IRES-Cre
834690682	6.8708024	0.80157506	MET	Sst-IRES-Cre
839236393	8.675347	1.3078709	MET	Sst-IRES-Cre
839527672	8.434147	1.5760491	MET	Sst-IRES-Cre
841765437	8.461542	1.6705892	MET	Other
842835342	7.8889065	0.93502665	MET	Other
842844583	8.543338	1.559716	MET	Other
848639578	8.493213	1.2046003	MET	Other
865521037	4.9965806	3.6511257	MET	Other
865561071	7.9416595	2.6252065	MET	Other
865603429	5.048424	0.99388295	MET	Other
866293134	8.712802	1.4071419	MET	Other
755931935	5.189005	3.2944047	MET	Sst-IRES-Cre
756430849	4.6805205	3.3766155	MET	Sst-IRES-Cre
757452772	5.7317476	0.63053745	MET	Other
803075341	6.227605	2.0174987	MET	Sst-IRES-Cre
803087384	7.0479293	2.6992745	MET	Sst-IRES-Cre
809338969	8.452295	1.9950451	MET	Sst-IRES-Cre
626069976	7.6858735	-0.35635337	MET	Sst-IRES-Cre
695428919	7.651357	1.0569721	MET	Other
711770582	6.520897	3.2476773	MET	Sst-IRES-Cre
642166983	7.586831	0.8381618	MET	Other
760305136	4.869594	3.1450257	MET	Sst-IRES-Cre
692300636	6.182791	2.2673855	MET	Other
651763842	7.4075174	0.7815495	MET	Other
704455666	7.892289	0.9039416	MET	Sst-IRES-Cre
726339406	5.7435765	0.80767643	MET	Sst-IRES-Cre
760315920	8.095174	1.4467472	MET	Sst-IRES-Cre
803620243	5.723604	0.9039707	MET	Sst-IRES-Cre
819777399	4.8730454	3.2221074	MET	Sst-IRES-Cre
866340188	6.477297	2.8787231	MET	Other
754777509	6.0529695	0.8812333	MET	Sst-IRES-Cre
709332066	7.545147	3.0916226	MET	Other
710767527	8.002563	2.3399723	MET	Sst-IRES-Cre
750472575	8.145893	1.0607269	MET	Sst-IRES-Cre
750803570	8.506625	1.370117	MET	Sst-IRES-Cre
759899545	8.473556	1.4807211	MET	Sst-IRES-Cre
718022104	7.049953	0.80927056	MET	Other
745661062	7.406681	0.9295685	MET	Other
741195052	7.113843	2.9993062	MET	Sst-IRES-Cre
661408488	7.782867	0.9010685	MET	Other
772552941	6.986406	3.0792933	MET	Sst-IRES-Cre
602231708	6.0461307	1.7413415	MET	Sst-IRES-Cre
649387936	7.91152	1.3278682	MET	Other
717412114	6.6941366	2.6678405	MET	Other
623326953	8.386132	1.5262241	MET	Sst-IRES-Cre
706631307	6.7761397	3.0975745	MET	Sst-IRES-Cre
657984036	4.9116344	3.1048071	MET	Sst-IRES-Cre
728821776	7.9912653	2.3603368	MET	Sst-IRES-Cre
866355637	7.3933115	2.499007	MET	Other
772558590	5.4687843	1.7033314	MET	Sst-IRES-Cre
759948182	6.9535694	1.0247709	MET	Sst-IRES-Cre
661482333	8.70286	1.2326787	MET	Other
685636737	6.3734717	0.71623737	MET	Sst-IRES-Cre
841750950	5.8685107	0.8348642	MET	Other
720269533	6.741339	0.6691617	MET	Other
660660732	7.865641	0.98324907	MET	Sst-IRES-Cre
803616943	7.9232454	1.2404795	MET	Sst-IRES-Cre
647508656	6.6039934	2.3890376	MET	Sst-IRES-Cre
772726951	8.720665	1.37649	MET	Sst-IRES-Cre
864275253	5.527974	1.2671386	MET	Other
772685363	5.78843	1.212937	MET	Sst-IRES-Cre
817169015	5.0218897	3.1833463	MET	Sst-IRES-Cre
649272757	7.1653967	0.7150461	MET	Other
665104716	8.4198265	1.1564047	MET	Sst-IRES-Cre
724655827	8.043828	1.8136386	MET	Other
864315831	8.399351	1.1937562	MET	Other
760368080	6.1415887	0.7177678	MET	Sst-IRES-Cre
794802318	6.455022	0.6987051	MET	Sst-IRES-Cre
673769249	8.381922	1.8843702	MET	Other
703165931	7.4885054	1.0346537	MET	Sst-IRES-Cre
760280508	7.364252	1.4592057	MET	Sst-IRES-Cre
674521636	8.367039	1.2297249	MET	Sst-IRES-Cre
805584825	5.887363	1.0071145	MET	Sst-IRES-Cre
841405403	5.9074407	0.98206925	MET	Other
704985586	8.035376	1.254832	MET	Sst-IRES-Cre
657675492	8.535967	1.2188586	MET	Sst-IRES-Cre
753770297	8.015808	0.8759465	MET	Sst-IRES-Cre
770249517	7.8948817	1.2211477	MET	Sst-IRES-Cre
681907924	8.833732	1.9787685	MET	Other
692161037	8.175969	1.1324239	MET	Sst-IRES-Cre
750794085	8.286212	1.6788644	MET	Sst-IRES-Cre
799944803	6.0984535	0.9536722	MET	Sst-IRES-Cre
740380531	8.485133	1.8040279	MET	Other
637362685	8.57737	2.307744	MET	Other
739539292	5.461383	2.0449321	MET	Other
847083836	7.749006	0.9641737	MET	Other
891721942	7.390582	3.0042856	MET	Other
740393842	8.354019	2.0653727	MET	Other
665478543	7.1571503	2.6655524	MET	Sst-IRES-Cre
804817611	7.676504	2.079935	MET	Sst-IRES-Cre
685714311	7.5933247	1.1005511	MET	Sst-IRES-Cre
794843709	6.4498887	1.4233829	MET	Sst-IRES-Cre
724810448	8.757842	1.5121944	MET	Other
760027545	5.49127	0.93307954	MET	Sst-IRES-Cre
660737718	8.509907	1.3621701	MET	Sst-IRES-Cre
769772762	8.481186	1.5522827	MET	Sst-IRES-Cre
865674978	6.165511	0.61363924	MET	Other
800320286	4.6075926	3.369396	MET	Sst-IRES-Cre
674537160	6.60581	1.0814793	MET	Sst-IRES-Cre
705875798	8.516162	2.7742286	MET	Sst-IRES-Cre
667457951	7.4689517	0.76692915	MET	Sst-IRES-Cre
795786452	7.294352	1.1927574	MET	Sst-IRES-Cre
626103966	7.3937106	0.7062238	MET	Sst-IRES-Cre
722771889	4.255714	0.73905766	MET	Sst-IRES-Cre
753896151	8.706522	1.2951868	MET	Sst-IRES-Cre
759761472	4.9869614	1.0586377	MET	Sst-IRES-Cre
750461799	7.579519	3.1676223	MET	Sst-IRES-Cre
687870966	7.6541023	1.0085303	MET	Sst-IRES-Cre
746256653	5.248936	0.6411388	MET	Other
799897224	5.1669836	2.8059757	MET	Sst-IRES-Cre
786024665	3.6204674	0.3285648	MET	Other
705817510	3.61117	0.31521755	MET	Sst-IRES-Cre
707297335	3.5916846	0.33573273	MET	Sst-IRES-Cre
809113087	3.6314132	0.35341093	MET	Sst-IRES-Cre
644256576	3.5265677	0.38004446	MET	Other
727114502	3.4833193	0.3684007	MET	Sst-IRES-Cre
770238836	5.0290437	1.0264686	MET	Sst-IRES-Cre
834602368	3.5934331	0.3584998	MET	Sst-IRES-Cre
717738370	3.9238172	0.25950873	MET	Other
728150511	3.6440616	0.36498302	MET	Sst-IRES-Cre
821774757	3.5321305	0.3413368	MET	Other
706475936	3.2998464	0.55476224	MET	Sst-IRES-Cre
753707847	8.258495	1.8615966	MET	Sst-IRES-Cre
731817645	3.2905042	0.46346638	MET	Other
640317055	3.5187764	0.26176998	MET	Other
817048962	7.7230744	-0.38934913	MET	Sst-IRES-Cre
759443215	7.6868668	-0.36781827	MET	Sst-IRES-Cre
649387261	3.5661073	0.3495324	MET	Other
740134630	4.3953824	0.84747577	MET	Sst-IRES-Cre
639881631	4.9216814	0.99844897	MET	Other
743547853	4.2990475	0.7204897	MET	Other
703972537	7.1300154	3.051169	MET	Sst-IRES-Cre
719637133	3.9821239	0.40153435	MET	Sst-IRES-Cre
726231894	5.2076807	0.9966886	MET	Sst-IRES-Cre
757463278	3.874844	0.4473087	MET	Other
819802541	6.736925	1.656909	MET	Sst-IRES-Cre
718474288	5.979795	2.277693	MET	Sst-IRES-Cre
759416712	4.097775	1.1592848	MET	Sst-IRES-Cre
819793287	5.4852185	1.2516339	MET	Sst-IRES-Cre
657858349	5.9133506	1.9480896	MET	Sst-IRES-Cre
668249770	4.5335126	1.8276368	MET	Sst-IRES-Cre
731733715	4.24611	1.8627002	MET	Other
753866455	3.6738906	0.37173647	MET	Sst-IRES-Cre
705570328	7.2747493	1.12328	MET	Sst-IRES-Cre
756412962	5.6910834	1.7849778	MET	Sst-IRES-Cre
759457825	5.563909	1.7301655	MET	Sst-IRES-Cre
817195225	5.5348825	1.5191835	MET	Sst-IRES-Cre
819836801	5.6150074	1.9199146	MET	Sst-IRES-Cre
645436667	5.5599785	1.1218759	MET	Other
672823119	5.7523236	3.5266054	MET	Other
729175860	4.76215	1.1236998	MET	Sst-IRES-Cre
703238991	4.146528	0.39234743	MET	Sst-IRES-Cre
731733392	5.815219	1.6553869	MET	Other
751199266	5.3686385	0.9829246	MET	Sst-IRES-Cre
745565887	5.1611366	1.6870636	MET	Other
705624869	7.4628425	3.4162908	MET	Sst-IRES-Cre
695436006	7.5501213	-0.28198513	MET	Other
760294832	7.651164	-0.39411697	MET	Sst-IRES-Cre
818650083	7.669812	-0.37611157	MET	Sst-IRES-Cre
863607236	4.9393997	1.2212152	MET	Other
864277680	6.015849	1.8319561	MET	Other
716593924	5.334881	1.0102717	MET	Other
731807641	7.651435	-0.35775474	MET	Other
736247974	5.8929763	1.1180407	MET	Other
692310663	5.3317275	1.6174237	MET	Other
769462681	4.9971533	1.20866	MET	Other
821771315	7.5517936	-0.23241091	MET	Other
660840807	5.8390455	2.303753	MET	Other
673427380	1.344472	0.5357051	MET	Other
741835561	5.485072	1.0858835	MET	Sst-IRES-Cre
807633551	5.789971	1.9702544	MET	Sst-IRES-Cre
683840204	6.1114345	3.0909774	MET	Other
889697323	1.7561047	1.008052	MET	Other
720374707	6.714668	1.3971827	MET	Other
746793090	6.220602	0.78543305	MET	Other
764922670	6.0963187	1.3229299	MET	Other
810317075	5.9943886	1.2151469	MET	Other
740731933	1.4638454	0.47232306	MET	Sst-IRES-Cre
644594173	5.332192	0.9956489	MET	Other
726357324	7.830664	2.4044724	MET	Sst-IRES-Cre
729429892	5.065376	1.4080968	MET	Other
863657415	7.606954	-0.31474426	MET	Other
660050258	4.593248	0.94972163	MET	Other
867147641	5.848948	1.8776423	MET	Other
724775685	5.5233054	2.0735602	MET	Other
727166151	5.4278855	2.095444	MET	Other
728718183	5.348383	2.4481094	MET	Other
740865726	5.4798856	2.402845	MET	Other
759955697	5.3826475	2.7514699	MET	Sst-IRES-Cre
760813815	4.832065	3.1716597	MET	Sst-IRES-Cre
807596029	5.585075	2.678997	MET	Sst-IRES-Cre
808875776	5.019408	3.7769263	MET	Sst-IRES-Cre
850872104	1.644982	0.97498995	MET	Sst-IRES-Cre
752042986	5.2650204	2.1897836	MET	Sst-IRES-Cre
623813235	5.558467	3.0057952	MET	Sst-IRES-Cre
643469804	4.5775547	3.3404288	MET	Other
698668397	5.4561276	2.9866517	MET	Other
698691067	5.6094027	3.1406538	MET	Other
656147268	5.328188	2.4330823	MET	Other
723968079	5.345078	2.636336	MET	Other
656427633	4.9403048	3.835549	MET	Other
657442490	5.6321464	2.4585512	MET	Sst-IRES-Cre
683834014	6.0493526	3.4353771	MET	Other
740387306	5.6899104	0.34194958	MET	Other
849607183	5.787096	3.0877945	MET	Sst-IRES-Cre
656896838	5.7638097	2.649008	MET	Other
656901554	5.365594	1.0746719	MET	Other
677077832	5.4599032	2.8014529	MET	Other
696030664	5.3952293	2.5260148	MET	Sst-IRES-Cre
720288904	5.2401385	3.2089758	MET	Other
724775364	5.4000654	3.383607	MET	Sst-IRES-Cre
728775704	1.8773223	0.7702176	MET	Other
746257833	5.314523	2.1881828	MET	Other
753721844	4.9623694	3.127897	MET	Sst-IRES-Cre
839118825	5.9447503	2.1584606	MET	Sst-IRES-Cre
753847212	6.0671034	0.8175216	MET	Sst-IRES-Cre
848279397	5.3672	2.6321106	MET	Sst-IRES-Cre
743050905	5.7271814	3.0791779	MET	Other
672444950	4.858554	3.2663987	MET	Other
740177517	5.300478	2.5281992	MET	Sst-IRES-Cre
704410009	5.168567	2.5692172	MET	Sst-IRES-Cre
759909292	5.37611	2.0989645	MET	Sst-IRES-Cre
794825421	5.1893806	2.705239	MET	Sst-IRES-Cre
750440984	4.8733597	2.794016	MET	Sst-IRES-Cre
805589713	5.333685	2.8888028	MET	Sst-IRES-Cre
740807311	5.4015574	2.752291	MET	Other
834098122	3.3818526	4.0119267	MET	Other
710920450	5.7525754	0.37950957	MET	Sst-IRES-Cre
643648707	5.667916	3.0378523	MET	Other
834588446	5.438912	2.5665028	MET	Sst-IRES-Cre
780005520	5.4785357	1.7431211	MET	Sst-IRES-Cre
653195941	5.1372213	3.0714345	MET	Other
718759804	4.9549174	4.1365066	MET	Sst-IRES-Cre
807596161	5.2787848	2.7131221	MET	Sst-IRES-Cre
754857707	5.6110663	4.021042	MET	Sst-IRES-Cre
685762610	5.3285065	3.407707	MET	Other
659413418	5.402423	4.4105005	MET	Sst-IRES-Cre
659953832	4.975067	4.2903843	MET	Sst-IRES-Cre
661495648	5.4062724	3.4679563	MET	Other
679068460	5.1791577	4.486552	MET	Sst-IRES-Cre
679887854	5.8071313	3.021683	MET	Sst-IRES-Cre
720165746	2.8798573	3.0503433	MET	Sst-IRES-Cre
745636875	10.293102	4.870371	MET	Other
751288807	4.9053817	3.9970727	MET	Sst-IRES-Cre
795786328	5.483388	2.414199	MET	Sst-IRES-Cre
807262049	4.9550524	3.847323	MET	Sst-IRES-Cre
807570785	4.891667	4.2564583	MET	Sst-IRES-Cre
807619392	4.732109	3.5316389	MET	Sst-IRES-Cre
809332492	4.928478	3.108165	MET	Sst-IRES-Cre
812986845	6.0210333	3.824258	MET	Other
839524416	5.525606	2.9250996	MET	Sst-IRES-Cre
848278944	5.395792	3.5933352	MET	Sst-IRES-Cre
848334636	5.9866447	3.0545356	MET	Sst-IRES-Cre
601808698	5.514564	4.3373904	MET	Sst-IRES-Cre
639841063	5.6484904	3.225195	MET	Other
639862877	5.599686	3.444133	MET	Other
639979263	5.462638	3.794323	MET	Other
659430821	5.4611297	3.3295026	MET	Sst-IRES-Cre
660058602	5.1544876	2.8038795	MET	Other
689098357	7.691612	5.037949	MET	Sst-IRES-Cre
708792108	5.1997414	4.278864	MET	Other
709232477	4.8067613	4.1864185	MET	Other
720580383	4.8963075	4.193711	MET	Sst-IRES-Cre
722883706	5.4196224	4.2980185	MET	Other
753716937	6.003459	3.1798635	MET	Sst-IRES-Cre
852368397	4.633464	2.9363756	MET	Other
636854912	5.050621	4.651516	MET	Sst-IRES-Cre
636856236	4.930839	4.5077415	MET	Sst-IRES-Cre
642478957	4.7412214	3.501675	MET	Other
643479119	4.6882124	3.6603215	MET	Other
643649645	5.408501	3.229118	MET	Other
647842659	5.134983	4.476944	MET	Sst-IRES-Cre
653031318	5.551139	3.168533	MET	Other
653699672	5.0349183	3.1172953	MET	Other
657660421	7.636492	4.9804277	MET	Sst-IRES-Cre
657857431	5.408114	4.3505487	MET	Sst-IRES-Cre
679863446	5.293829	4.4326544	MET	Sst-IRES-Cre
688958418	5.647236	3.2484062	MET	Sst-IRES-Cre
695949332	4.7510295	3.855035	MET	Sst-IRES-Cre
705245410	5.00643	4.387129	MET	Sst-IRES-Cre
705585853	5.4770856	3.9108803	MET	Sst-IRES-Cre
705617133	5.38795	3.6455579	MET	Sst-IRES-Cre
707403326	5.8293867	3.4296315	MET	Sst-IRES-Cre
716859364	5.931022	3.5054271	MET	Other
718217349	5.039521	4.4198236	MET	Sst-IRES-Cre
741230081	4.691858	3.6520174	MET	Other
741269223	5.1034884	4.652066	MET	Other
743534474	5.419168	4.1642513	MET	Other
745632694	4.5333395	0.7592904	MET	Other
745765149	5.4519286	3.8131804	MET	Other
746987571	5.130755	4.6370597	MET	Other
769772476	5.4602304	3.9346504	MET	Sst-IRES-Cre
771934792	5.4073205	3.8469534	MET	Sst-IRES-Cre
805642715	5.3723016	3.6106944	MET	Sst-IRES-Cre
807349639	5.943088	3.9029064	MET	Sst-IRES-Cre
809106828	5.268491	4.0813465	MET	Sst-IRES-Cre
865597654	5.5506277	3.2821915	MET	Other
926568796	4.6286397	3.8377624	MET	Other
935826453	5.0818524	4.3398604	MET	Other
959173123	5.390644	3.8619611	MET	Other
652958762	4.9716153	4.0044794	MET	Other
656156755	4.9828534	3.9466267	MET	Other
659888858	5.993353	3.361219	MET	Sst-IRES-Cre
674238221	4.6472354	3.805782	MET	Sst-IRES-Cre
674419902	5.171588	2.8886292	MET	Sst-IRES-Cre
680752163	5.285845	3.573698	MET	Sst-IRES-Cre
703992393	5.3875966	3.5395238	MET	Sst-IRES-Cre
711202068	4.538092	3.4846332	MET	Sst-IRES-Cre
718205957	5.4421244	4.222672	MET	Sst-IRES-Cre
718552831	5.167904	4.0841894	MET	Sst-IRES-Cre
718648868	5.4352713	4.1739454	MET	Sst-IRES-Cre
728815682	4.8733983	4.0688496	MET	Sst-IRES-Cre
652956871	5.238816	1.0323734	MET	Other
657454163	4.8735733	4.168363	MET	Sst-IRES-Cre
657661984	5.576346	4.075334	MET	Sst-IRES-Cre
660722612	4.8852243	4.1563096	MET	Sst-IRES-Cre
661500944	5.3827004	4.135963	MET	Other
665602299	5.0321674	4.08803	MET	Sst-IRES-Cre
695917188	5.076931	3.6311307	MET	Sst-IRES-Cre
710345047	5.140079	4.657899	MET	Other
728792260	5.0866733	4.6487017	MET	Sst-IRES-Cre
746257157	5.8384247	4.192699	MET	Other
750465208	5.5883636	2.7723904	MET	Sst-IRES-Cre
752027250	5.258074	4.273626	MET	Sst-IRES-Cre
753811240	5.7440557	3.8643508	MET	Sst-IRES-Cre
753963699	5.1259813	4.140756	MET	Sst-IRES-Cre
760268259	5.1528983	3.7668312	MET	Sst-IRES-Cre
760811392	5.495046	3.7392862	MET	Sst-IRES-Cre
794870097	1.5405797	0.53470993	MET	Sst-IRES-Cre
794937757	5.51316	3.7817137	MET	Sst-IRES-Cre
804847087	5.2580814	3.6661234	MET	Sst-IRES-Cre
805633762	6.0756707	3.5712333	MET	Sst-IRES-Cre
847731579	5.0798516	4.495987	MET	Sst-IRES-Cre
847792560	6.0427504	3.4644752	MET	Sst-IRES-Cre
643479544	5.106732	4.332953	MET	Other
653196163	4.942146	3.2940617	MET	Other
683508540	7.255627	1.3959434	MET	Other
684907719	5.4897866	3.318195	MET	Sst-IRES-Cre
693044826	5.2600484	3.855108	MET	Sst-IRES-Cre
703512183	4.5627084	3.8776395	MET	Sst-IRES-Cre
703641759	5.545233	2.974606	MET	Sst-IRES-Cre
704508818	4.530283	4.0050845	MET	Sst-IRES-Cre
705268919	5.1883245	4.074211	MET	Sst-IRES-Cre
708237126	5.170006	4.353843	MET	Sst-IRES-Cre
708642436	5.200136	4.0107083	MET	Other
713181291	5.87111	3.0294876	MET	Sst-IRES-Cre
713442456	6.3869095	3.2042024	MET	Other
727352912	5.60542	3.144293	MET	Other
728800860	5.116022	3.985484	MET	Other
729415408	5.0368743	3.1564837	MET	Other
746924803	5.3384614	2.644946	MET	Other
750472545	5.208184	2.9006023	MET	Sst-IRES-Cre
754795653	4.989074	4.215858	MET	Sst-IRES-Cre
754804972	5.5052514	2.8688653	MET	Sst-IRES-Cre
759924594	5.3097053	1.925443	MET	Sst-IRES-Cre
760552500	8.776311	1.2047637	MET	Sst-IRES-Cre
779708399	5.47801	3.7015293	MET	Sst-IRES-Cre
804968066	5.573994	4.234286	MET	Sst-IRES-Cre
740157322	5.4412227	3.724181	MET	Sst-IRES-Cre
746917495	5.163565	3.8197167	MET	Other
759927422	10.222258	4.795939	MET	Sst-IRES-Cre
792728913	5.222427	3.4108024	MET	Sst-IRES-Cre
794865067	4.741817	4.2081294	MET	Sst-IRES-Cre
805625255	5.139149	4.390067	MET	Sst-IRES-Cre
834677809	4.8035417	4.2167335	MET	Sst-IRES-Cre
837221885	5.1686563	3.5344038	MET	Sst-IRES-Cre
849624777	5.9071317	4.0604672	MET	Sst-IRES-Cre
901138634	4.905703	4.0613384	MET	Other
740224788	4.791787	4.050428	MET	Sst-IRES-Cre
750465525	6.3040566	3.589698	MET	Sst-IRES-Cre
750746569	5.0442224	4.5235076	MET	Sst-IRES-Cre
752276388	4.8926663	3.598399	MET	Sst-IRES-Cre
753979676	5.002593	3.9787695	MET	Sst-IRES-Cre
759726741	5.135055	3.0933387	MET	Sst-IRES-Cre
760981484	4.9754367	4.1413097	MET	Sst-IRES-Cre
770216620	5.644139	2.7919536	MET	Sst-IRES-Cre
805548370	5.7365494	4.4102306	MET	Other
839218629	5.3521805	4.0285096	MET	Sst-IRES-Cre
958302652	5.2117286	3.8261395	MET	Other
969230654	5.089591	4.688138	MET	Other
969277941	6.0399723	3.0071616	MET	Other
757541223	5.593105	2.8439982	MET	Other
758923132	5.134076	3.8539536	MET	Other
740872937	5.054383	3.694956	MET	Other
627881581	5.6306257	3.462082	MET	Sst-IRES-Cre
708696471	5.3732195	4.228277	MET	Other
718645405	5.042456	4.422439	MET	Sst-IRES-Cre
720692646	5.0337768	3.6743212	MET	Sst-IRES-Cre
719108203	5.605037	3.0542433	MET	Sst-IRES-Cre
764013030	5.3820934	2.9008446	MET	Other
644134947	5.5653043	3.563119	MET	Other
741138005	5.2730913	3.9165897	MET	Sst-IRES-Cre
727388125	5.4728127	2.6443098	MET	Other
741137658	5.029083	4.4745097	MET	Sst-IRES-Cre
851016910	5.693725	1.2896671	MET	Sst-IRES-Cre
760995868	5.40285	3.8560283	MET	Sst-IRES-Cre
727370663	5.5036087	3.2519145	MET	Other
742955763	5.6571975	3.1313136	MET	Other
718852883	4.9267373	4.0247693	MET	Sst-IRES-Cre
834552438	5.6251807	3.981123	MET	Sst-IRES-Cre
760003897	5.773201	3.4496565	MET	Sst-IRES-Cre
753733598	5.759764	4.05346	MET	Sst-IRES-Cre
743805049	4.54893	3.9715319	MET	Other
660049716	5.054396	3.0234334	MET	Other
805522589	5.2153125	3.572553	MET	Other
788325766	5.849901	4.043343	MET	Sst-IRES-Cre
741785767	5.537445	2.9676542	MET	Sst-IRES-Cre
706470043	5.040362	3.9202127	MET	Other
713336527	10.46838	5.192789	MET	Sst-IRES-Cre
740780456	5.247207	4.2273836	MET	Sst-IRES-Cre
887104551	5.3143992	1.8454336	MET	Other
669154876	5.554443	4.2083797	MET	Sst-IRES-Cre
718473774	6.9726944	2.1410468	MET	Sst-IRES-Cre
760876441	5.799536	1.5718603	MET	Sst-IRES-Cre
786024946	7.3977656	2.992295	MET	Other
693093302	5.972061	2.5959675	MET	Sst-IRES-Cre
807253196	6.890637	1.0194184	MET	Sst-IRES-Cre
873689501	6.77895	1.8283533	MET	Sst-IRES-Cre
705173927	5.3974457	3.8723507	MET	Sst-IRES-Cre
803439725	6.906206	2.2103736	MET	Sst-IRES-Cre
727327912	6.6822824	1.9217037	MET	Sst-IRES-Cre
727172315	3.2288766	1.7159787	MET	Sst-IRES-Cre
808547132	5.567346	4.0572205	MET	Sst-IRES-Cre
754872367	5.4930606	3.997859	MET	Sst-IRES-Cre
707162377	6.9446726	2.7466176	MET	Sst-IRES-Cre
692522289	4.538821	3.4366171	MET	Sst-IRES-Cre
795572082	5.557783	1.2162144	MET	Sst-IRES-Cre
839530923	7.062608	2.7150319	MET	Sst-IRES-Cre
750205228	6.5008698	0.6457714	MET	Sst-IRES-Cre
760832993	7.03708	2.6501446	MET	Sst-IRES-Cre
702082762	5.541475	3.3109574	MET	Sst-IRES-Cre
760533748	6.635171	1.9972852	MET	Sst-IRES-Cre
750489990	7.82234	3.4277165	MET	Sst-IRES-Cre
768796864	3.2306948	3.949276	MET	Sst-IRES-Cre
726375516	8.709044	1.513109	MET	Sst-IRES-Cre
839118679	6.039743	1.7957084	MET	Sst-IRES-Cre
707652335	7.057035	2.8120348	MET	Other
739704046	5.497746	4.5350122	MET	Other
805516815	6.751015	2.0500805	MET	Other
704071039	7.9467964	3.2951238	MET	Sst-IRES-Cre
750733881	5.614998	4.000651	MET	Sst-IRES-Cre
669112312	7.029729	1.3102216	MET	Sst-IRES-Cre
750786807	7.2579656	2.4242635	MET	Sst-IRES-Cre
754807659	7.0448446	2.9321423	MET	Sst-IRES-Cre
757526382	6.2739844	2.752635	MET	Other
657661669	6.024371	3.1675696	MET	Sst-IRES-Cre
807527244	6.2540183	2.6655176	MET	Sst-IRES-Cre
674256982	5.8489766	1.0948032	MET	Other
720678722	7.2156	2.7415192	MET	Sst-IRES-Cre
722795299	7.5584664	2.514262	MET	Sst-IRES-Cre
741175739	8.50703	2.7826796	MET	Sst-IRES-Cre
718634695	7.568928	3.2528107	MET	Sst-IRES-Cre
729212566	5.8151765	1.6529382	MET	Sst-IRES-Cre
805548626	6.584593	2.0848327	MET	Other
926828526	5.4721637	4.2012258	MET	Other
750824926	7.0735054	2.235816	MET	Sst-IRES-Cre
849595147	6.6896167	2.7300906	MET	Sst-IRES-Cre
972544409	5.8294077	3.5211363	MET	Other
807436188	8.635206	1.2310282	MET	Sst-IRES-Cre
734747421	7.4199076	2.3027651	MET	Other
760421789	5.3693647	0.72396225	MET	Sst-IRES-Cre
839532478	8.177544	2.5466313	MET	Sst-IRES-Cre
754873107	6.2768354	3.869931	MET	Sst-IRES-Cre
837212696	5.381469	3.4520106	MET	Other
708659517	6.6546645	4.0803905	MET	Other
837664866	6.9987326	2.1610496	MET	Other
747009657	7.3007026	2.43813	MET	Sst-IRES-Cre
723964904	8.029988	4.135031	MET	Other
859848890	5.129771	1.0998999	MET	Sst-IRES-Cre
685624703	8.090646	2.252629	MET	Sst-IRES-Cre
750467051	6.869027	1.8296645	MET	Sst-IRES-Cre
770249470	6.293044	4.0265427	MET	Sst-IRES-Cre
743803825	5.585778	0.35225442	MET	Other
807237159	5.6833	3.7919633	MET	Sst-IRES-Cre
720545325	6.8686438	0.9778316	MET	Sst-IRES-Cre
805639828	6.421289	3.265018	MET	Sst-IRES-Cre
673395815	7.211484	1.8334913	MET	Other
723754537	8.568939	1.1333189	MET	Other
702100037	7.23293	1.630295	MET	Sst-IRES-Cre
711571947	6.9960017	1.9922299	MET	Other
703963200	6.6321483	3.6038184	MET	Sst-IRES-Cre
750757147	6.7236557	2.0230699	MET	Sst-IRES-Cre
752000685	6.8654428	3.1263351	MET	Sst-IRES-Cre
805657479	5.968816	3.3187344	MET	Sst-IRES-Cre
807615222	6.5157056	3.6289263	MET	Sst-IRES-Cre
685636842	6.5116615	2.763077	MET	Sst-IRES-Cre
727238274	7.8501935	3.9269924	MET	Sst-IRES-Cre
839096415	7.2817945	2.4977636	MET	Sst-IRES-Cre
851887346	7.264075	3.1045907	MET	Sst-IRES-Cre
861959876	8.262725	2.7022429	MET	Other
720207494	7.1804013	3.3698623	MET	Other
661318431	6.9998846	3.172335	MET	Other
720167778	6.9450817	2.4862454	MET	Sst-IRES-Cre
703283610	7.814369	3.7157736	MET	Sst-IRES-Cre
815520852	7.538707	2.2945206	MET	Other
710912956	6.713553	1.9555557	MET	Sst-IRES-Cre
818655994	6.1625557	3.9053574	MET	Sst-IRES-Cre
805641992	8.055886	2.501968	MET	Sst-IRES-Cre
718643723	7.885457	2.353074	MET	Sst-IRES-Cre
743049545	7.0391316	1.5532712	MET	Other
806821103	6.582525	3.1268759	MET	Sst-IRES-Cre
815515673	8.157428	2.4105365	MET	Other
750786617	8.42401	2.5305102	MET	Sst-IRES-Cre
740094065	7.714198	1.9675448	MET	Sst-IRES-Cre
704768671	7.479745	1.4745862	MET	Sst-IRES-Cre
838639200	8.702648	1.1913736	MET	Other
740885249	6.70305	2.472244	MET	Sst-IRES-Cre
807602251	7.483174	3.1494572	MET	Sst-IRES-Cre
659934473	6.64551	1.0042231	MET	Sst-IRES-Cre
740675145	6.1797647	0.80196434	MET	Sst-IRES-Cre
745638026	5.9689336	1.0563824	MET	Other
760313302	6.7851377	0.99312377	MET	Sst-IRES-Cre
846741456	5.925418	1.0701005	MET	Other
601811091	5.803162	1.0619012	MET	Sst-IRES-Cre
718601016	6.102797	0.8453732	MET	Sst-IRES-Cre
741908619	7.153724	1.4039793	MET	Sst-IRES-Cre
639708328	7.081399	2.0568283	MET	Other
659550641	6.7163806	1.2195183	MET	Sst-IRES-Cre
692565557	6.928137	1.9488164	MET	Sst-IRES-Cre
702051128	7.598159	1.7570908	MET	Sst-IRES-Cre
703158517	6.0012226	1.3577119	MET	Sst-IRES-Cre
705220380	6.735261	1.3980484	MET	Sst-IRES-Cre
710338421	7.3558145	1.4268861	MET	Other
718136012	6.544811	1.5117912	MET	Sst-IRES-Cre
720186469	6.3701906	1.3385631	MET	Other
720346274	6.597969	1.251344	MET	Other
720684671	7.2750497	1.8738854	MET	Sst-IRES-Cre
733483384	6.120214	2.6963706	MET	Other
734717687	6.437358	3.0032923	MET	Other
750189292	7.2701488	1.3777435	MET	Sst-IRES-Cre
750706642	6.6112533	1.2510452	MET	Sst-IRES-Cre
750795221	6.6655335	1.8461516	MET	Sst-IRES-Cre
750798367	7.581323	3.0231962	MET	Sst-IRES-Cre
752038334	7.2919426	1.4976193	MET	Sst-IRES-Cre
753936208	7.609819	2.589171	MET	Sst-IRES-Cre
766650329	7.7189803	1.654336	MET	Sst-IRES-Cre
768728384	7.1523147	1.2047582	MET	Sst-IRES-Cre
794940971	6.532858	1.9632832	MET	Sst-IRES-Cre
795530674	6.8352523	2.239413	MET	Sst-IRES-Cre
807585101	7.0469065	2.4592664	MET	Sst-IRES-Cre
808489236	6.3161993	1.5800608	MET	Sst-IRES-Cre
808535692	6.6175365	1.2342216	MET	Sst-IRES-Cre
836820758	6.8514934	1.0515292	MET	Other
861785444	6.5690947	0.9557967	MET	Sst-IRES-Cre
706289784	7.56751	1.8023535	MET	Sst-IRES-Cre
724173929	7.204484	2.0955389	MET	Other
724183451	7.2193236	1.2084886	MET	Other
726950294	7.3821487	1.1538042	MET	Sst-IRES-Cre
652533530	6.989122	1.7394421	MET	Other
652764831	6.3074365	1.5206316	MET	Other
672918290	7.0524626	3.4933114	MET	Other
753782979	6.610074	1.3773926	MET	Sst-IRES-Cre
779801880	6.7305083	1.5072538	MET	Sst-IRES-Cre
787961013	5.73674	1.1395786	MET	Sst-IRES-Cre
795608159	7.119921	1.3673545	MET	Sst-IRES-Cre
810463363	7.170214	0.9734885	MET	Other
817204569	5.824227	2.9550874	MET	Other
836823355	6.6475916	2.693199	MET	Other
837207669	7.9425993	2.5115395	MET	Other
844951859	6.562434	1.1900707	MET	Other
849592508	6.759232	2.0939271	MET	Sst-IRES-Cre
894226862	6.6895895	1.9098501	MET	Other
921602017	6.012025	1.4659775	MET	Other
685749160	7.0061784	3.0076108	MET	Sst-IRES-Cre
746224396	6.7531953	0.9264303	MET	Other
746999234	6.806098	1.1816635	MET	Sst-IRES-Cre
750331780	6.490565	0.8405975	MET	Sst-IRES-Cre
769472672	6.7577195	1.0104926	MET	Other
746748645	3.512569	1.705437	MET	Other
808279213	6.516469	1.2100929	MET	Other
863631899	6.3394976	0.8591523	MET	Other
865580850	6.7267246	1.9903351	MET	Other
906699622	6.0360775	2.6189442	MET	Other
745740295	6.765835	2.182218	MET	Other
746749610	6.593847	1.5764589	MET	Other
753861026	6.2962885	0.6818805	MET	Sst-IRES-Cre
764506604	5.8657312	0.8638882	MET	Other
769477018	6.882759	2.156568	MET	Other
795870832	7.134444	1.207376	MET	Sst-IRES-Cre
808486121	6.2359195	0.7960316	MET	Sst-IRES-Cre
808846919	7.0957	1.1918814	MET	Sst-IRES-Cre
815568639	7.3810377	1.6131469	MET	Other
839571159	6.3580413	3.75728	MET	Other
849535368	7.6002226	1.5134383	MET	Sst-IRES-Cre
850885484	6.722062	1.9118737	MET	Sst-IRES-Cre
757545275	7.396776	1.660794	MET	Other
803072117	6.734778	1.2946099	MET	Sst-IRES-Cre
644487727	5.330605	0.98873985	MET	Other
667163821	6.116041	1.6158012	MET	Sst-IRES-Cre
815426725	6.2974834	1.8023756	MET	Other
756436794	5.1138587	3.2468152	MET	Sst-IRES-Cre
672444702	6.9323683	1.3856844	MET	Other
731877396	7.162603	1.3536695	MET	Other
731651186	7.172869	1.3979121	MET	Other
846830517	7.053206	1.9465488	MET	Other
807348085	6.988723	1.8625287	MET	Sst-IRES-Cre
708337346	6.5990148	1.7121348	MET	Other
779776785	6.792236	2.3045607	MET	Sst-IRES-Cre
674482551	7.5337496	1.215915	MET	Sst-IRES-Cre
788272042	6.9767284	1.3154708	MET	Sst-IRES-Cre
750464909	7.0933332	1.439238	MET	Sst-IRES-Cre
718202813	6.9189105	1.1442535	MET	Sst-IRES-Cre
863604233	6.7466035	1.5593693	MET	Other
757894130	6.7679367	1.9772807	MET	Sst-IRES-Cre
837672173	6.7898173	2.2421412	MET	Other
799929013	6.88031	2.5381835	MET	Sst-IRES-Cre
808882292	7.497439	1.5461164	MET	Sst-IRES-Cre
804838579	6.768644	1.5289047	MET	Sst-IRES-Cre
746938042	7.0768747	1.1723399	MET	Other
738651575	7.758647	1.5396929	MET	Other
647103728	7.0918856	1.6299999	MET	Sst-IRES-Cre
703610080	5.452325	0.010658398	MET	Sst-IRES-Cre
743035478	5.6169567	1.1279262	MET	Other
808916170	6.6529484	1.3893795	MET	Sst-IRES-Cre
754447289	3.037067	3.1828277	MET	Sst-IRES-Cre
708758571	7.2962804	1.668314	MET	Other
815971588	6.194815	0.7959157	MET	Other
836796620	6.9645195	1.8615652	MET	Other
700264920	6.0840683	1.3055171	MET	Sst-IRES-Cre
731830471	7.2324414	1.4220147	MET	Other
751250310	8.618363	0.76230776	MET	Sst-IRES-Cre
779811191	7.05654	0.9607962	MET	Sst-IRES-Cre
816019895	8.518436	2.075751	MET	Other
645367717	8.255489	1.0314319	MET	Other
688133055	8.904385	1.3172969	MET	Sst-IRES-Cre
695446404	5.5940742	2.8267457	MET	Other
720622139	7.093745	0.7241057	MET	Sst-IRES-Cre
740732467	8.448518	1.1448115	MET	Sst-IRES-Cre
731709424	6.841774	1.422055	MET	Other
736282349	7.655602	1.8822874	MET	Other
759891857	8.64821	1.0762167	MET	Sst-IRES-Cre
810317285	8.3014	0.5977578	MET	Other
834086445	8.619546	0.8402143	MET	Other
669165397	7.183101	2.6827495	MET	Sst-IRES-Cre
695432655	5.2073746	2.8774838	MET	Other
723632259	6.6000237	0.52366316	MET	Other
724161376	7.3825417	0.8966001	MET	Other
705657401	8.560681	0.70461696	MET	Sst-IRES-Cre
727204460	8.438573	1.0571251	MET	Sst-IRES-Cre
750242249	3.6161408	0.27155513	MET	Other
759684939	7.0708337	0.67188054	MET	Other
806853844	7.616076	1.8645967	MET	Sst-IRES-Cre
831163881	6.596528	2.618986	MET	Other
846791401	6.9534574	1.2128332	MET	Other
894504852	6.8392086	0.5942938	MET	Other
720223511	8.420454	0.6840665	MET	Other
724790044	8.52261	0.7663333	MET	Sst-IRES-Cre
747014238	8.1207285	0.8717588	MET	Sst-IRES-Cre
759939473	8.522407	0.7318135	MET	Sst-IRES-Cre
760068261	8.240208	0.8968205	MET	Sst-IRES-Cre
764782286	5.1890125	2.8329473	MET	Other
821863866	7.926572	1.4287207	MET	Other
740375958	7.086494	0.64282894	MET	Other
766628006	5.087057	0.0615999	MET	Sst-IRES-Cre
769496383	7.7019186	1.7832872	MET	Other
810416056	8.517489	1.1034704	MET	Other
838643565	7.726113	0.87458134	MET	Other
754893893	4.8975353	3.1408186	MET	Sst-IRES-Cre
759440597	5.726706	3.6087694	MET	Sst-IRES-Cre
661189529	8.280861	0.98623616	MET	Other
675993304	6.752388	2.6036992	MET	Other
808824183	8.523727	0.84205353	MET	Sst-IRES-Cre
722821551	7.1388345	1.0334796	MET	Sst-IRES-Cre
731765828	6.5786543	2.6723616	MET	Other
746230941	7.1853743	1.6055487	MET	Other
817073927	6.9300227	1.9405844	MET	Sst-IRES-Cre
661354351	8.616336	1.3316265	MET	Other
718798931	6.7028465	1.3985417	MET	Sst-IRES-Cre
738753600	8.470212	1.679964	MET	Other
746747868	6.00088	1.71577	MET	Other
724193044	8.7542715	1.0114797	MET	Other
846918564	8.162365	1.934397	MET	Other
838683930	8.637829	0.85460204	MET	Other
750801904	8.8435	1.2621131	MET	Sst-IRES-Cre
815498641	7.9440074	2.1056395	MET	Other
844828603	7.7902336	1.7614112	MET	Other
718640845	7.6335387	0.5216734	MET	Sst-IRES-Cre
810361274	8.805645	1.057778	MET	Other
708229331	7.973766	0.38365573	MET	Sst-IRES-Cre
861830822	8.593583	1.0319157	MET	Other
708221753	8.504374	1.1019894	MET	Other
969323151	8.406108	2.7977104	MET	Other
691670691	8.524598	1.0947399	MET	Other
740165079	8.375399	0.9097722	MET	Sst-IRES-Cre
770249559	8.7244835	1.0644865	MET	Sst-IRES-Cre
711923209	6.083793	1.6252768	MET	Sst-IRES-Cre
754711439	8.707896	1.9542729	MET	Sst-IRES-Cre
848303073	6.7542844	2.2576206	MET	Sst-IRES-Cre
672494596	8.639006	0.9590134	MET	Other
675904449	7.96514	1.131653	MET	Other
719683370	8.874657	1.0853226	MET	Sst-IRES-Cre
772129772	8.613622	1.7600335	MET	Sst-IRES-Cre
747014167	8.345199	2.6661608	MET	Other
838515407	8.413629	1.7116048	MET	Other
718571204	8.890558	1.2521062	MET	Sst-IRES-Cre
754729595	6.031509	2.6255372	MET	Sst-IRES-Cre
815377185	8.194456	0.70416564	MET	Other
861811720	7.4603662	2.1892495	MET	Other
844649825	7.61309	2.4114757	MET	Other
657985196	8.055651	2.743486	MET	Other
661222942	7.067386	1.75422	MET	Other
795833727	7.9140186	2.4628541	MET	Sst-IRES-Cre
808285808	8.012959	2.4109683	MET	Other
[truncated: 3,951 more rows]
