# Supplementary material for: Scaled, high fidelity electrophysiological, morphological, and transcriptomic cell characterization
Source: eLife. 2021 Aug 13;10:e65482. doi: 10.7554/eLife.65482 (PMC8428855; doi:10.7554/eLife.65482)
Supplement: Source data 1. [file elife-65482-supp2.csv]

cell_id	normalized_marker_sum	post_patch	cell_depth	number_genes	rna_amp_pass_fail	subclass	class	normalized_marker_sum_bin	amplified_quantity_ng	percent_cdna_longer_than_400bp	SLC17A6	SLC17A7	GLP2R	RORB	GAD1	SST	CALB1	PVALB	WFDC2	VIP	CALB2	morpho_call	endpipetter	Berg_etal_2020
839897427	1.30345262	nucleus+	47.1	10766	Pass	LAMP5/PAX6/Other	inhibitory		17.40123071	63.7	0	0	0	214.6920571	899.7647018	386.229932	0	0	15.10396382	0	183.405275	failed	1959.183738	FALSE
839918826	1.182129239	nucleus+	46.2	10973	Pass	LAMP5/PAX6/Other	inhibitory	1.2	16.63982875	62.5	0	0	0	0	296.8675649	197.1972272	0	0	0	0	0	failed	2528.978275	FALSE
654144568	1.047214978	nucleus+	53.1	7694	Pass	LAMP5/PAX6/Other	inhibitory	1.1	14.12080948	81.5	0	0	0	100.0077784	351.8792202	24.69327861	0	0	0	0	67.90651619	failed	1357.058938	FALSE
840146916	0.945765469	nucleus+	72.3	8951	Pass	LAMP5/PAX6/Other	inhibitory	1	14.63951601	71.5	0	21.85510068	0	82.45333439	432.1349453	105.3018487	0	0	8.940723006	0	0	medium quality	4116.639872	FALSE
653907140	0.777363504	nucleus+	29.7	5741	Pass	LAMP5/PAX6/Other	inhibitory	0.8	11.80859886	33.1	0	0	0	0	69.03145925	2802.383495	0	0	0	0	0	failed	4.898448558	FALSE
654341386	0.977692325	nucleus+	25.8	6735	Pass	LAMP5/PAX6/Other	inhibitory	1	15.10561776	83.2	0	0	0	13.58504481	944.160614	41.72549476	0	0	76.65846712	0	241.6197255	high quality	1080.058064	FALSE
721688585	1.112489513	nucleus+	41.9	10548	Pass	LAMP5/PAX6/Other	inhibitory	1.2	12.93614054	68.9	0	0	0	0	1178.448243	0	0	0	0	0	0	high quality	1249.378156	FALSE
811837476	0.949427265	nucleus+	48.3	14047	Pass	LAMP5/PAX6/Other	inhibitory	1	31.55859231	72.8	0	0	0	0	372.2008802	9.023051641	0	0	0	0	74.44017604	failed	1679.496518	FALSE
832614788	0.597149523	nucleus+	46.8	13403	Pass	LAMP5/PAX6/Other	inhibitory	0.6	59.7329149	75.4	0	3.309554187	0	21.51210221	24.8216564	6.619108373	0	0	0	0	0	high quality		FALSE
835572687	1.274930031	nucleus+	37.1	12327	Pass	LAMP5/PAX6/Other	inhibitory		15.86020358	59.3	0	0	0	116.0607843	565.655473	52.95977536	0	0	0	0	34.93091566	high quality	1533.546323	FALSE
835648767	1.075227739	nucleus+	36.7	11339	Pass	LAMP5/PAX6/Other	inhibitory	1.1	27.70885249	64.6	0	0	0	8.777774675	343.9291713	110.1211732	19.15150838	12.76767225	0.797979516	0	65.4343203	high quality	2090.592756	FALSE
839950125	0.990997463	nucleus+	38.9	8866	Pass	LAMP5/PAX6/Other	inhibitory	1	12.35872187	64.2	0	0	0	49.84091319	332.7217719	0	0	0	14.81756879	0	13.47051708	high quality		FALSE
839970928	1.01134429	nucleus+	59.7	12447	Pass	LAMP5/PAX6/Other	inhibitory	1.1	30.10667468	73.4	0	0	2.281300296	46.76665606	344.4763446	42.20405547	0	0	0	0	17.10975222	high quality		FALSE
880352738	1.22503294	nucleus+	37.3	8833	Pass	LAMP5/PAX6/Other	inhibitory		13.79240161	62.3	0	0	0	0	625.7945005	235.3415216	0	0	0	0	150.6542316	high quality		FALSE
1010240295	0.818018711	nucleus+	68.9	8528	Pass	LAMP5/PAX6/Other	inhibitory	0.9	11.98854776	43.4	0	0	0	60.92709535	86.01472285	111.1023504	0	0	0	0	0	medium quality	2348.337152	FALSE
672186592	0.908499913	nucleus+	53.5	8761	Pass	LAMP5/PAX6/Other	inhibitory	1	8.259164562	52.5	0	0	39.17246854	6.528744757	280.7360246	134.492142	0	0	0	0	138.4093889	failed	6.437673068	FALSE
674620956	0.95786338	nucleus+	64.1	10729	Pass	LAMP5/PAX6/Other	inhibitory	1	9.643434517	60.1	0	5.302226935	0	0	738.3351007	0	0	0	54.34782609	0	6.627783669	failed	8.576703679	FALSE
712885453	1.089736693	nucleus+	92.2	10552	Pass	LAMP5/PAX6/Other	inhibitory	1.1	15.88727884	54.9	0	0	0	22.35350471	506.6794401	0	0	0	0	0	0	failed	2148.754981	FALSE
674892376	0.781290671	nucleus-	43.1	5600	Fail	LAMP5/PAX6/Other	inhibitory	0.8	2.84512233	60.1	0	0	0	0	1128.08386	303.2056383	0	0	0	0	357.4913639		6.058846378	FALSE
880209298	0.973024132	nucleus+	66.3	9997	Pass	LAMP5/PAX6/Other	inhibitory	1	11.74538522	61.5	0	17.90143146	0	99.27157448	276.6584863	22.78364004	0	0	0	0	105.7811859	failed	3483.308242	FALSE
832731991	1.203091211	nucleus+	57.2	10455	Pass	LAMP5/PAX6/Other	inhibitory		15.46677967	71.7	0	0	1.412100287	365.7339744	228.7602466	734.2921494	0	0	0	0	142.622129	failed	5491.991754	FALSE
902511379	1.062858397	nucleus+	74.1	10052	Pass	LAMP5/PAX6/Other	inhibitory	1.1	12.05189608	57.3	0	0	0	0	203.1608336	117.1602353	0	0	99.71083857	0	123.3921627	high quality	1699.716913	FALSE
1005108908	1.121864724	nucleus+	51.2	8998	Pass	LAMP5/PAX6/Other	inhibitory	1.2	10.30208485	51.7	0	0	0	0	58.77476274	0	0	0	12.37363426	0	49.49453704	failed	7843.137416	FALSE
911007428	1.087417805	nucleus+	56.7	9796	Pass	LAMP5/PAX6/Other	inhibitory	1.1	10.83822627	47.5	0	5.546360922	0	3.327816553	359.4041877	683.3116655	0	0	0	0	24.40398806	medium quality	2539.681552	FALSE
805751552	0.802187502	nucleus+	58.7	11022	Pass	LAMP5/PAX6/Other	inhibitory	0.9	13.49328844	64.7	0	0	27.80126142	223.6737851	53.07513544	40.43819843	0	0	0	0	0	failed		FALSE
707795387	1.308720353	nucleus+	51	10075	Pass	LAMP5/PAX6/Other	inhibitory		17.88714413	53.2	0	0	0	0.920955325	266.156089	0	0	0	0	0	38.68012367	high quality	1442.16757	FALSE
1005127787	0.994044954	nucleus+	46.6	9620	Pass	LAMP5/PAX6/Other	inhibitory	1	12.27773223	46.4	0	0	0	21.4883551	658.9762231	329.4881116	0	0	7.162785034	0	114.6045605	failed	129.7998185	FALSE
811953283	1.134091576	nucleus+	103.5	12952	Pass	LAMP5/PAX6/Other	inhibitory	1.2	20.9540378	73.9	0	0	0	5.244476517	243.3437104	104.8895303	0	0	38.80912623	0	53.49366048	high quality	70.70468868	FALSE
840043506	1.111955737	nucleus+	43.1	9938	Pass	LAMP5/PAX6/Other	inhibitory	1.2	20.10174516	75.1	0	14.38140197	0	0	763.1131421	0	0	0	0	0	36.85234255	high quality		FALSE
811830358	0.955876107	nucleus+	67.9	13463	Pass	LAMP5/PAX6/Other	inhibitory	1	26.01017193	73.3	0	3.374843913	0	11.24947971	58.4972945	95.62057755	0	1.124947971	0	0	21.37401145	failed		FALSE
738006528	0.859342713	nucleus+	50	13324	Pass	LAMP5/PAX6/Other	inhibitory	0.9	58.7652496	74.3	0	0	0	0	240.8957018	0	0	0	2.150854481	0	0	high quality	1264.489138	FALSE
1001478009	1.055917748	nucleus+	74.9	10711	Pass	LAMP5/PAX6/Other	inhibitory	1.1	31.71989827	56.6	0	0	59.95762994	6.661958882	233.1685609	53.29567106	0	0	0	0	13.32391776	insufficient axon	1666.666826	FALSE
794295982	1.066516183	nucleus+	118.2	12716	Pass	LAMP5/PAX6/Other	inhibitory	1.1	20.64043519	74.1	0	0	1.191094425	7.146566551	78.61223206	0	0	0	19.0575108	0	17.86641638	failed	1162.2278	FALSE
840142358	1.07410629	nucleus+	87.5	11138	Pass	LAMP5/PAX6/Other	inhibitory	1.1	14.5544542	62	0	0	32.84320326	0	41.6013908	0	0	0	45.98048457	0	51.45435178	insufficient axon	3761.756564	FALSE
811800886	1.198507442	nucleus+	68	11463	Pass	LAMP5/PAX6/Other	inhibitory	1.2	12.71283311	70.3	0	0	0	0	855.455867	241.4691029	0	0	0	0	36.40237732	medium quality	3305.785856	FALSE
840021589	1.063796883	nucleus+	43.8	8686	Pass	LAMP5/PAX6/Other	inhibitory	1.1	11.19435087	61	0	0	0	2.47862803	312.3071318	44.61530454	0	0	0	0	0	insufficient axon	941.1764759	FALSE
854528751	1.362517677	nucleus+	67.4	10894	Pass	LAMP5/PAX6/Other	inhibitory		18.72243868	60	0	11.65957023	10.5996093	0	732.4330025	279.8296855	0	0	0	0	0	high quality	1556.42022	FALSE
854622053	1.06758761	nucleus+	46	7931	Pass	LAMP5/PAX6/Other	inhibitory	1.1	11.2236693	54.8	0	0	0	0	700.932126	582.797498	0	0	0	0	0	high quality	315.2915939	FALSE
653810044	0.857946992	nucleus+	44.9	6203	Pass	LAMP5/PAX6/Other	inhibitory	0.9	9.774687851	71.2	0	0	0	0	522.2471801	308.9504371	0	0	0	0	0	high quality	1296.864425	FALSE
732044954	1.059238874	nucleus+	70.4	10377	Pass	LAMP5/PAX6/Other	inhibitory	1.1	13.33953538	58.2	0	0	0	0	1115.820618	56.39839829	0	0	0	0	0	failed	853.0654433	FALSE
840065347	1.009688364	nucleus+	76.4	10609	Pass	LAMP5/PAX6/Other	inhibitory	1.1	15.71688267	61.4	0	0	0	0	491.7334663	5.881979262	0	0	11.76395852	0	0	failed	1382.488563	FALSE
923103580	1.016351775	nucleus+	64.7	9894	Pass	LAMP5/PAX6/Other	inhibitory	1.1	16.00550796	63.3	0	0	1.437694628	0	1118.526421	10.0638624	0	0	0	0	0	medium quality	3438.395217	FALSE
674636925	0.637861048	nucleus+	53.3	12234	Pass	LAMP5/PAX6/Other	inhibitory	0.7	21.37155234	70.8	0	13.43247313	0	0	395.6473903	70.82576739	0	0	18.31700881	0	0	failed	2420.970012	FALSE
811932153	1.109004672	nucleus+	40	10333	Pass	LAMP5/PAX6/Other	inhibitory	1.2	11.1943964	56.5	1.166082848	0	0	0	846.5761475	214.559244	0	0	0	0	33.81640259	high quality	1097.393887	FALSE
811969059	1.304919382	nucleus+	43.9	11320	Pass	LAMP5/PAX6/Other	inhibitory		13.47173756	74.7	0	0	0	0	1206.169438	465.577072	0	0	0	0	0	insufficient axon	1226.994039	FALSE
835615172	1.176941539	nucleus+	39.6	9598	Pass	LAMP5/PAX6/Other	inhibitory	1.2	12.86839336	51.1	0	0	0	0	307.4130614	478.4312491	0	0	1.049191336	0	0	high quality	1618.341321	FALSE
835699648	1.211534815	nucleus+	46.3	8789	Pass	LAMP5/PAX6/Other	inhibitory		16.38076853	62.3	0	0	15.58407658	36.03817709	780.1778338	294.1494455	0	0	5.844028718	0	0	high quality	3399.433825	FALSE
835704076	0.932859047	nucleus+	62.8	11491	Pass	LAMP5/PAX6/Other	inhibitory	1	20.46318598	65.5	0	0	2.139225044	0	143.328078	19.2530254	0	0	10.69612522	0	0	medium quality	5755.395601	FALSE
839923944	1.305069415	nucleus+	53.5	9362	Pass	LAMP5/PAX6/Other	inhibitory		16.95521379	65.2	0	0	0	0	761.0117015	214.3694934	0	0	0	0	0	high quality	1071.428601	FALSE
840062001	1.029932453	nucleus+	54.3	10633	Pass	LAMP5/PAX6/Other	inhibitory	1.1	14.30091107	63.4	0	0	9.380973041	0	378.7567865	96.15497367	0	1.17262163	14.07145956	0	0	high quality	1280.683612	FALSE
854543457	1.16385729	nucleus+	52.1	11478	Pass	LAMP5/PAX6/Other	inhibitory	1.2	20.71829827	54.2	0	34.05480326	0	0	359.8457544	225.8968616	0	0	0	0	0	high quality		FALSE
854643458	1.300731451	nucleus+	48.5	9825	Pass	LAMP5/PAX6/Other	inhibitory		19.31339166	67.6	0	0	0	0.783737141	1464.020979	805.6817808	0	0	0	0	0	high quality		FALSE
911052828	1.17066841	nucleus+	47.7	11475	Pass	LAMP5/PAX6/Other	inhibitory	1.2	12.48389313	59.4	0	0	0	2.298689402	419.5108159	94.24626549	0	0	50.57116685	0	0	high quality	1203.007634	FALSE
992002179	1.201093274	nucleus+	56.4	9266	Pass	LAMP5/PAX6/Other	inhibitory		16.46905932	48.6	0	0	0	0	451.453372	1580.086802	0	0	0	0	0	failed	1415.094392	FALSE
992007032	1.410985046	nucleus+	41.5	10595	Pass	LAMP5/PAX6/Other	inhibitory		9.341989926	48.7	0	0	0	60.0857223	323.7952813	403.9095777	0	0	3.338095683	0	20.0285741	failed	3404.251223	FALSE
1001422905	1.366800621	nucleus+	63.4	9581	Pass	LAMP5/PAX6/Other	inhibitory		15.75803804	54.6	0	0	0	0	1338.482468	632.6706748	0	0	0	0	0	high quality	1332.593142	FALSE
1001469892	0.919982513	nucleus+	42	8499	Pass	LAMP5/PAX6/Other	inhibitory	1	14.23358903	56.6	0	0	25.07239655	0	808.5847886	175.5067758	0	0	0	0	0	insufficient axon		FALSE
1001483877	1.368489895	nucleus+	45	11601	Pass	LAMP5/PAX6/Other	inhibitory		22.89898216	66.9	0	0	7.058607619	0	1094.084181	1210.551207	10.58791143	0	0	0	63.52746857	high quality	1069.99592	FALSE
653810423	0.781301129	nucleus+	64.3	11771	Pass	LAMP5/PAX6/Other	inhibitory	0.8	71.80912028	91.6	0	4.400459408	1.100114852	0	441.1460556	62.70654656	2.200229704	0	0	0	0	failed	961.0741435	FALSE
665703417	1.21125254	nucleus+	88.2	13302	Pass	LAMP5/PAX6/Other	inhibitory		36.82356568	68.7	0	7.170283477	16.13313782	0	628.2960897	45.71055717	0	0	1.792570869	0	19.71827956	failed	1680.205238	FALSE
674601424	0.421988248	nucleus+	44.6	6415	Fail	LAMP5/PAX6/Other	inhibitory	0.5	5.780332199	37.8	0	0	0	0	50.96602782	0	0	0	0	0	0		28.32434407	FALSE
685779125	1.118479046	nucleus+	51.8	10624	Pass	LAMP5/PAX6/Other	inhibitory	1.2	15.48903757	53.6	0	0	0	0	1323.110457	387.5005577	0	0	6.373364435	0	36.96551373	failed	4.713811363	FALSE
689323128	1.213358576	nucleus+	46	10283	Pass	LAMP5/PAX6/Other	inhibitory		14.4872962	68.9	0	0	0	0	613.1982775	352.2628403	0	0	6.523385931	0	0	failed	1302.048159	FALSE
689356645	0.82009106	nucleus+	64.3	13010	Pass	LAMP5/PAX6/Other	inhibitory	0.9	34.1787054	79	0	0	0	4.929696368	394.3757094	73.94544552	0	0	8.626968643	0	9.859392735	medium quality	1511.769174	FALSE
839934796	0.829693046	nucleus+	48.3	8253	Pass	LAMP5/PAX6/Other	inhibitory	0.9	7.552404631	41.7	0	0	0	0	425.3283003	0	0	0	0	0	0	failed	17.50521776	FALSE
880290357	1.189733591	nucleus+	51.8	10190	Pass	LAMP5/PAX6/Other	inhibitory	1.2	12.20567364	61	0	0	89.08326596	0	1161.44409	300.8661247	0	0	38.65877579	0	0	failed	1847.575104	FALSE
880294329	1.148822796	nucleus+	51.8	9842	Pass	LAMP5/PAX6/Other	inhibitory	1.2	11.37128658	59.7	0	0	14.96714711	0	676.8476527	182.931798	0	0	0	0	0	medium quality	1666.668945	FALSE
880301817	0.670544905	nucleus+	72.8	8874	Pass	LAMP5/PAX6/Other	inhibitory	0.7	8.745177278	53.9	0	0	81.55069554	0	48.93041732	27.18356518	0	0	61.61608107	0	0	failed	19.45335134	FALSE
672646316	1.04508377	nucleus+	82.7	12505	Pass	LAMP5/PAX6/Other	inhibitory	1.1	31.3402345	63.7	0	0	0	2.57666878	447.0520332	146.8701204	0	0	0	0	24.47835341	failed	2085.303505	FALSE
672665039	0.794803908	nucleus+	88.1	11673	Pass	LAMP5/PAX6/Other	inhibitory	0.8	33.43831428	73.4	0	0	0	0	493.8063104	192.7496751	0	0	0	0	11.01426715	medium quality	745.8117371	FALSE
676478634	0.777621126	nucleus+	61	8144	Fail	LAMP5/PAX6/Other	inhibitory	0.8	3.473041997	48.3	0	0	18.12996395	4.183837834	0	0	0	0	0	0	0		5.231426605	FALSE
699822091	1.028463782	nucleus+	100.1	13101	Pass	LAMP5/PAX6/Other	inhibitory	1.1	26.09359315	70.2	0	8.804706115	20.91117702	0	257.5376539	383.004716	0	0	0	0	0	failed	688.7036497	FALSE
700782141	1.264667203	nucleus+	60	9296	Pass	LAMP5/PAX6/Other	inhibitory		10.48064813	65.9	0	0.93185876	0	0.93185876	1091.206608	1113.571218	0	0	0	0	0	failed	555.91329	FALSE
712871952	1.064551014	nucleus+	47.5	9524	Pass	LAMP5/PAX6/Other	inhibitory	1.1	8.876608037	48.1	0	0	0	1.16134307	786.2292584	401.8247022	0	0	0	0	0	failed	1100.776461	FALSE
770249872	0.893553821	nucleus+	83.6	7919	Pass	LAMP5/PAX6/Other	inhibitory	0.9	11.4477083	60.7	0	0	0	0	202.8811097	40.57622194	0	0	0	0	0	failed	3162.055256	FALSE
805743217	1.152026676	nucleus+	40.6	8770	Pass	LAMP5/PAX6/Other	inhibitory	1.2	8.847400097	79.9	0	0	0	0	629.1527921	750.9552381	0	0	0	0	0	medium quality	3675.344313	FALSE
812021957	1.206936012	nucleus+	33	10972	Pass	LAMP5/PAX6/Other	inhibitory		11.6465181	75.8	0	0	0	0	448.14895	1051.09331	0	0	12.98982464	0	0	failed	262.6971601	FALSE
832670765	0.983939245	nucleus+	50.7	9574	Pass	LAMP5/PAX6/Other	inhibitory	1	12.95129156	68.9	0	0	0	0	260.8969865	435.584534	0	0	0	0	0	insufficient axon	1686.577778	FALSE
835631800	1.178578086	nucleus+	56.5	8249	Pass	LAMP5/PAX6/Other	inhibitory	1.2	11.89828064	53.3	0	1.885230913	0	0	621.1835857	160.2446276	0	0	0	0	0	high quality	2895.053173	FALSE
835857228	1.021900233	nucleus+	20.4	8874	Pass	LAMP5/PAX6/Other	inhibitory	1.1	15.98875059	66.3	0	0	12.02118132	0	1337.78575	139.9608968	0	0	0.858655809	0	0	high quality	1619.433053	FALSE
835859530	1.024568726	nucleus+	46.7	12099	Pass	LAMP5/PAX6/Other	inhibitory	1.1	24.50918663	62.4	0	0	0	0	575.3565697	99.49775265	0	0	1.081497311	0	0	high quality	2094.242041	FALSE
840088562	1.021302184	nucleus+	100.8	10556	Pass	LAMP5/PAX6/Other	inhibitory	1.1	16.01832387	63.4	0	39.88902453	9.447400548	0	810.3770248	28.34220164	0	0	0	0	0	failed	5607.475771	FALSE
880209093	1.009707581	nucleus+	56.6	9719	Pass	LAMP5/PAX6/Other	inhibitory	1.1	11.82390715	64.2	0	0	0	0	556.5160272	225.0392678	0	0	0	0	0	insufficient axon	4580.151975	FALSE
880238289	1.091268111	nucleus+	52.4	9353	Pass	LAMP5/PAX6/Other	inhibitory	1.1	12.13581889	61.3	0	0	44.2280727	0	615.9168643	707.6491633	0	0	13.10461413	0	0	high quality	3877.222077	FALSE
880462484	0.984873793	nucleus+	31	10419	Pass	LAMP5/PAX6/Other	inhibitory	1	14.63951506	79.2	0	0	22.27823607	0	765.4165394	197.3215195	0	0	0	0	0	high quality	1391.304296	FALSE
880463884	1.022927414	nucleus+	39.9	9526	Pass	LAMP5/PAX6/Other	inhibitory	1.1	9.814087517	63.9	0	1.522215981	0	0	1170.584089	281.6099565	0	0	9.133295887	0	0	insufficient axon	2902.056007	FALSE
880478829	1.139818124	nucleus+	33.6	9125	Pass	LAMP5/PAX6/Other	inhibitory	1.2	11.17920725	62.8	0	0	0	0	1148.216419	871.301862	0	0	0	0	0	failed	2412.060162	FALSE
911043548	1.025430991	nucleus+	57.9	10919	Pass	LAMP5/PAX6/Other	inhibitory	1.1	27.0428968	67.8	0	0	0	0	612.0200021	221.1054921	0	0	21.22612724	0	10.61306362	failed	895.1884275	FALSE
992024771	1.113764103	nucleus+	36.3	9419	Pass	LAMP5/PAX6/Other	inhibitory	1.2	13.43483223	55.8	0	0	2.430405343	0	724.2607922	218.7364809	0	2.430405343	0	0	0	failed	2891.567604	FALSE
1005097706	1.1568936	nucleus+	41.4	8664	Pass	LAMP5/PAX6/Other	inhibitory	1.2	9.238851189	53.6	0	0	0	3.207924858	522.8917518	227.7626649	0	0	3.207924858	0	0	high quality	4615.385394	FALSE
1005134890	0.99978828	nucleus+	50.3	9002	Pass	LAMP5/PAX6/Other	inhibitory	1	10.07626721	55.3	0	0	5.45066062	0	479.6581346	1122.836088	0	0	0	0	0	failed	1492.537711	FALSE
1010273140	0.821864607	nucleus+	80.1	8941	Pass	LAMP5/PAX6/Other	inhibitory	0.9	9.971363792	56.2	0	0	0	17.776303	773.2691806	0	0	0	11.85086867	0	0		2608.69504	FALSE
653864596	1.030041519	nucleus+	38.6	7922	Pass	LAMP5/PAX6/Other	inhibitory	1.1	21.08269657	77.4	0	0	0	0	759.9018026	641.9417927	0	0	0	0	0	failed	776.9541665	FALSE
852678622	1.211960775	nucleus+	41.6	10800	Pass	LAMP5/PAX6/Other	inhibitory		13.74765163	62.7	0	0	0	340.662013	1214.891034	72.85241844	0	0	0	0	97.47858806	failed	1597.869692	FALSE
854615463	1.080796063	nucleus+	64.4	9128	Pass	LAMP5/PAX6/Other	inhibitory	1.1	12.97447591	55.2	0.795670281	0	0	0	747.9300638	3.978351403	0	0	98.66311479	0	0	failed		FALSE
1001425139	1.248687184	nucleus+	41	9504	Pass	LAMP5/PAX6/Other	inhibitory		16.04612621	55.8	0	0	0	0	1084.551475	249.3676748	0	0	94.99720946	0	55.41503885	high quality	786.3698731	FALSE
832529199	0.979130512	nucleus+	70.8	13323	Pass	LAMP5/PAX6/Other	inhibitory	1	78.64427203	67.6	0	0	0	0	371.1846501	53.02637858	0	0	0	0	36.71056979	failed	3153.747017	FALSE
652075861	0.459847326	nucleus+	64.4	5742	Pass	LAMP5/PAX6/Other	inhibitory	0.5	7.531118559	57.6	0	16.91110733	0	0	249.1569813	354.0058467	0	0	47.35110052	0	0	failed	1060.408134	FALSE
805728653	1.128543793	nucleus+	40.6	9913	Pass	LAMP5/PAX6/Other	inhibitory	1.2	11.783007	49.4	0	37.85906961	9.464767403	75.71813923	236.6191851	170.3658133	0	0	9.464767403	0	37.85906961	failed	975.6102122	FALSE
689304924	0.740040883	nucleus-	85.8	9251	Pass	LAMP5/PAX6/Other	inhibitory	0.8	13.26807151	51.5	0	3.406663661	0	0	1062.879062	0	0	0	0	0	0	failed	685.6916318	FALSE
770249934	1.011614399	nucleus+	93	9734	Pass	LAMP5/PAX6/Other	inhibitory	1.1	12.29528664	46.5	0	0	6.645321893	0	660.5449961	0	0	0	0	0	0	high quality	2758.621678	FALSE
643599478	0.940925714	nucleus+	54.4	7039	Pass	LAMP5/PAX6/Other	inhibitory	1	15.21697654	36.7	0	0	0	0	659.0422516	7.678162155	0	52.46744139	0	0	0	failed		FALSE
737549661	0.891419801	nucleus+	63.2	11521	Pass	LAMP5/PAX6/Other	inhibitory	0.9	25.81913932	72.6	0	0	8.639402153	0	575.9601436	0	0	0	7.199501794	0	0	high quality	1277.27531	FALSE
737989339	1.016035419	nucleus+	38.5	10878	Pass	LAMP5/PAX6/Other	inhibitory	1.1	25.24838557	74	0	0	0	0	184.5675582	0	0	0	38.9088366	0	0	high quality	1846.154076	FALSE
889748403	0.988428086	nucleus+	52.4	14472	Pass	LAMP5/PAX6/Other	inhibitory	1	35.47198567	47.9	0	0	0	10.98177026	607.6579545	0	0	0	36.60590087	0	1.830295044	high quality		FALSE
1010235793	0.854743755	nucleus+	41.7	9202	Pass	LAMP5/PAX6/Other	inhibitory	0.9	14.40497882	49.7	0	0	14.68424469	0	1136.560539	0	0	0	17.62109362	0	0	high quality	21429.13331	FALSE
653894513	0.634794262	nucleus+	45.5	10479	Pass	LAMP5/PAX6/Other	inhibitory	0.7	67.14832701	87.3	0	0.925628525	9.256285249	0	211.9689322	6.479399674	0	0.925628525	2.776885575	0	0	failed	1639.245392	FALSE
685821031	1.091149441	nucleus+	81.4	12815	Pass	LAMP5/PAX6/Other	inhibitory	1.1	19.79790712	58.1	0	64.5465195	39.82657586	0	208.7461907	0	0	0	27.46660404	0	0	failed	4.615715146	FALSE
672659580	0.942474182	nucleus+	33.1	9364	Pass	LAMP5/PAX6/Other	inhibitory	1	8.490306908	72.4	1.128635051	0	0	0	221.2124701	0	0	0	0	0	0	insufficient axon	882.1283586	FALSE
767084655	1.070176614	nucleus+	68.1	10271	Pass	LAMP5/PAX6/Other	inhibitory	1.1	19.64062294	54.3	0	2.955484493	0	0	621.6369049	0	0	0	0	0	0	high quality	1772.526098	FALSE
880145096	1.121085682	nucleus+	72.3	11106	Pass	LAMP5/PAX6/Other	inhibitory	1.2	15.62967969	59.8	0	0	0	0	922.7695135	0	0	0	5.020508778	0	0	failed	3503.649579	FALSE
652068634	0.61811333	nucleus-	59	5597	Pass	LAMP5/PAX6/Other	inhibitory	0.7	10.57282918	50.6	0	0	0	0	0	0	0	0	1.632373226	0	0	failed	5.662943711	FALSE
653807331	0.661914521	nucleus-	70.6	4984	Fail	LAMP5/PAX6/Other	inhibitory	0.7	7.926456453	39.7	0	0	0	0	2373.144377	0	0	0	0	0	0		2.693230308	FALSE
712915668	1.034495304	nucleus+	71.1	10580	Pass	LAMP5/PAX6/Other	inhibitory	1.1	15.65366781	70.8	0	0	0	0	558.0715494	0	0	0	0	0	0	failed	2.69987432	FALSE
798332264	1.190384722	nucleus+	49.9	12003	Pass	LAMP5/PAX6/Other	inhibitory	1.2	20.42294757	72	0	17.37179614	0	0	809.8565917	0	0	0	0	0	0	failed		FALSE
766984328	1.192695536	nucleus+	89.8	8710	Pass	LAMP5/PAX6/Other	inhibitory	1.2	11.56692517	62.3	0	0	0	3.583821554	1636.910495	0	0	0	0.895955389	0	0	high quality	2577.872909	FALSE
798210021	0.871540965	nucleus+	39.9	5891	Pass	LAMP5/PAX6/Other	inhibitory	0.9	4.94878484	59.6	0	0	0	0	929.1953169	0	0	0	36.4730872	0	0	failed	1623.815754	FALSE
813695226	0.862680382	nucleus+	84.4	10998	Pass	LAMP5/PAX6/Other	inhibitory	0.9	12.82275547	57.3	0	2.491184321	0	0	469.5882446	56.05164723	0	0	0	0	1.245592161	failed	4308.801316	FALSE
832689550	0.894940146	nucleus+	45.6	10881	Pass	LAMP5/PAX6/Other	inhibitory	0.9	14.88343155	71.7	0	0	61.6457251	0	634.9509685	27.7405763	0	1.541143128	0	0	0	failed	7121.664657	FALSE
835596750	0.899040886	nucleus+	39.2	7508	Pass	LAMP5/PAX6/Other	inhibitory	0.9	10.98016955	44	0	0	0	0	766.2117802	97.44838102	0	0	0	0	0	high quality	1301.518713	FALSE
840111310	1.135826275	nucleus+	48	8427	Pass	LAMP5/PAX6/Other	inhibitory	1.2	7.361978038	49.4	0	0	0	1.333344	1345.344096	73.33392	0	0	0	0	0	failed	2484.472522	FALSE
798009057	1.290415405	nucleus+	67.8	10439	Pass	LAMP5/PAX6/Other	inhibitory		10.80628108	55.3	0	0	0	0	469.1031138	196.0916019	0	0	1.083379016	0	0	medium quality	1921.536803	FALSE
720870951	0.72932919	nucleus+	61.2	8381	Pass	LAMP5/PAX6/Other	inhibitory	0.8	11.88265475	34.1	0	0	0	0	646.5194389	0	287.7799942	0	0	0	0	failed	1453.159551	FALSE
811899421	1.398545262	nucleus+	58.3	12534	Pass	LAMP5/PAX6/Other	inhibitory		24.6009724	66.8	0	0	0	0	1201.08333	66.72685167	0	0	6.541848203	0	0	failed	321.2851909	FALSE
695521474	1.110530716	nucleus+	80	10666	Pass	LAMP5/PAX6/Other	inhibitory	1.2	26.19026709	67.5	0	0	0	0	571.5086959	27.07655412	0	0	19.3403958	3.86807916	0	failed	1909.97816	FALSE
857469556	0.962083506	nucleus+	53.3	6570	Pass	LAMP5/PAX6/Other	inhibitory	1	6.536234092	50.4	0	0	0	0	1205.351315	449.9237629	0	0	0	0	0	failed	904.9774463	FALSE
977186294	1.045030443	nucleus+	60.9	10616	Pass	LAMP5/PAX6/Other	inhibitory	1.1	13.34822126	48	0	0	13.37743427	0	889.5993793	0	0	0	11.70525499	0	0	failed	9.192823473	FALSE
811830204	1.062756933	nucleus+	63.1	9858	Pass	LAMP5/PAX6/Other	inhibitory	1.1	8.323536368	61.5	0	0	0	0	1077.207823	347.7421679	36.24674063	0	0	0	0	failed	1415.929434	FALSE
1010250639	0.976625708	nucleus+	71.4	8356	Pass	LAMP5/PAX6/Other	inhibitory	1	16.69628932	52.5	8.651417102	0	0	8.651417102	882.4445444	207.6340105	0	0	0	0	0	high quality	3200.001024	FALSE
902487067	1.115360327	nucleus+	52.8	15852	Pass	LAMP5/PAX6/Other	inhibitory	1.2	15.21953293	58.8	0	1.387459035	1.387459035	6.937295176	560.5334502	215.0561505	0	0	6.937295176	16.64950842	0	high quality	1257.202884	FALSE
732049175	1.228800979	nucleus+	67	11516	Pass	LAMP5/PAX6/Other	inhibitory		20.29875998	64.2	0	0	2.892932566	0	439.72575	26.03639309	12.53604112	0	0	0	0	medium quality	106.8295641	FALSE
840047328	1.194925309	nucleus+	88.8	11678	Pass	LAMP5/PAX6/Other	inhibitory	1.2	19.97413339	67.7	0	0	0	0	453.2530762	123.7140039	0	0	0	0	0	failed	1366.742917	FALSE
923084897	1.372331762	nucleus+	50	10923	Pass	LAMP5/PAX6/Other	inhibitory		17.4976045	61.6	0	0	26.25536184	0	522.9192899	0	359.9172519	0	0	0	0	failed	3493.449882	FALSE
797954068	1.340212344	nucleus+	55.1	8712	Pass	LAMP5/PAX6/Other	inhibitory		8.09666474	51.3	0	0	0	1.131663375	1032.076998	0	100.7180404	0	0	0	0	failed	1706.970356	FALSE
652079904	1.279975653	nucleus+	55.5	8035	Pass	LAMP5/PAX6/Other	inhibitory		18.26102002	75.2	0	3.852851881	0	0	785.9817837	733.9682833	200.3482978	0	0	0	0	failed	686.2940819	FALSE
653857614	0.921863574	nucleus+	51.2	6733	Pass	LAMP5/PAX6/Other	inhibitory	1	11.75502667	67.2	0	0	0	0	256.2344251	0	597.5302782	0	0	0	0	failed	1278.155596	FALSE
812559970	1.043931849	nucleus+	52.3	9472	Pass	LAMP5/PAX6/Other	inhibitory	1.1	16.07314634	66.6	0	0	0	0	334.6606879	0	68.7249627	0	0	0	0	failed	918.8360782	FALSE
652080800	0.679521214	nucleus-	49	6304	Pass	LAMP5/PAX6/Other	inhibitory	0.7	8.234754726	54.7	0	0	0	0	1461.584438	0	397.7920532	0	0	0	0	failed		FALSE
653044261	1.110301629	nucleus-	39.6	12156	Pass	LAMP5/PAX6/Other	inhibitory	1.2	30.40160222	63.6	0	0	0	14.0089377	181.1155517	0	54.03447399	0	43.02745151	0	0	failed	4.514913975	FALSE
720868672	1.187318959	nucleus+	98	11355	Pass	LAMP5/PAX6/Other	inhibitory	1.2	17.46890559	57.2	0	0	0	0	662.3878824	0	201.8213079	0	37.51806365	0	0	high quality	349.3494808	FALSE
720886430	1.300157344	nucleus+	70.4	11102	Pass	LAMP5/PAX6/Other	inhibitory		18.45239169	58.4	0	0	0	0	679.6990524	0	59.65443811	0	0	0	0	failed		FALSE
798866927	1.261527465	nucleus+	70.2	11101	Pass	LAMP5/PAX6/Other	inhibitory		18.66752562	75.3	0	15.37824064	0	0	469.8906863	0	0	11.96085383	0	0	0	failed	1897.23281	FALSE
770559860	1.244875722	nucleus+	63.3	9591	Pass	LAMP5/PAX6/Other	inhibitory		11.08158341	71.5	0	3.113504358	0.77837609	0	979.9754967	0	147.891457	0	0	0	0	high quality	2211.981467	FALSE
774394292	1.403399807	nucleus+	55.3	12900	Pass	LAMP5/PAX6/Other	inhibitory		27.30168128	74.7	0	0	0	0	354.0753762	0	313.2205251	0	4.190241138	0	0	failed	3582.090098	FALSE
793406223	1.183344	nucleus+	61.3	10830	Pass	LAMP5/PAX6/Other	inhibitory	1.2	10.68212871	72.3	0	0	1.077741829	0	935.4799077	0	36.64322219	0	0	0	0	high quality	4494.381681	FALSE
798337212	1.13240925	nucleus+	54.3	9878	Pass	LAMP5/PAX6/Other	inhibitory	1.2	10.94845617	71.2	0	0	0	0	369.3617671	0	133.975049	0	0	0	0	failed	3092.784469	FALSE
855382319	1.042397164	nucleus+	68.3	10435	Pass	LAMP5/PAX6/Other	inhibitory	1.1	30.04826889	63.2	0	0	0	0	704.4173787	0	73.85020905	0	35.03150942	0	0	medium quality	1816.805959	FALSE
666108837	1.001367584	nucleus+	96.9	10006	Pass	LAMP5/PAX6/Other	inhibitory	1.1	20.5835427	65.1	0	0	0	0	1094.509408	0	353.9899798	0	7.888356096	0	0	failed		FALSE
798146244	0.635471161	nucleus+	69.9	7819	Pass	LAMP5/PAX6/Other	inhibitory	0.7	13.40652472	51.7	0	0	0	0	63.53348826	0	196.709454	0	0	0	0	failed	1581.027866	FALSE
805729797	1.097395931	nucleus+	48.6	10382	Pass	LAMP5/PAX6/Other	inhibitory	1.1	9.716781011	70.8	0	0	0	0	622.7060263	334.0966841	0	0	0	0	0		1410.934955	FALSE
835611255	1.230265721	nucleus+	58.6	9512	Pass	LAMP5/PAX6/Other	inhibitory		11.75921021	52.8	0	10.86499483	1.086499483	18.47049122	1033.261009	49.97897623	0	0	0	0	103.2174509	high quality	3356.642244	FALSE
652081101	1.156149677	nucleus-	71.9	8133	Pass	LAMP5/PAX6/Other	inhibitory	1.2	16.02768082	81.9	0	0	0	0	663.2122375	93.04056569	0	0	0	0	1413.898511	failed	5.098109207	FALSE
839968096	0.865149693	nucleus+	44.4	9824	Pass	LAMP5/PAX6/Other	inhibitory	0.9	11.13911138	55.8	0	0	0	0	359.5993274	5.196522072	0	0	33.25774126	0	0	failed	3658.531488	FALSE
732178633	0.927233897	nucleus+	72.4	10416	Pass	LAMP5/PAX6/Other	inhibitory	1	15.92667813	56.4	0	8.595988539	0	0	427.8892073	84.04966571	0	0	0	0	43.93505253	failed	141.6814603	FALSE
758889361	0.957553177	nucleus+	93.4	8121	Pass	LAMP5/PAX6/Other	inhibitory	1	7.609650491	55.7	0	0	0	0	617.673691	0	0	0	26.49783586	0	147.1086749	failed	2708.804616	FALSE
768893737	0.845890962	nucleus+	49.8	8631	Pass	LAMP5/PAX6/Other	inhibitory	0.9	6.06970819	78.1	0	0	0	0	862.188177	0	0	0	10.47616254	0	54.47604521	high quality	4074.702114	FALSE
854629312	1.002641231	nucleus+	38.5	8788	Pass	LAMP5/PAX6/Other	inhibitory	1.1	14.83418089	60.6	0	70.48496141	1.65846968	0	852.4534157	0	0	0	56.38796913	0	40.63250717	high quality	2037.351651	FALSE
689300362	0.95295886	nucleus+	58.1	12241	Pass	LAMP5/PAX6/Other	inhibitory	1	19.54628231	60.6	0	0	0	0	475.3871413	0	0	0	12.4210417	0	0	failed	2872.734102	FALSE
805771619	0.978117397	nucleus+	51.8	13330	Pass	LAMP5/PAX6/Other	inhibitory	1	16.00002222	54.9	0	2.882010491	0	0	416.4505159	1.441005245	30.26111015	0	17.29206294	0	0	failed	6.835430339	FALSE
811804107	1.08492198	nucleus+	60.5	10998	Pass	LAMP5/PAX6/Other	inhibitory	1.1	11.6353241	75.2	0	0	0	0	417.5665947	40.11107683	0	0	0	0	0	failed	1420.118511	FALSE
811922009	1.106146392	nucleus+	45.2	10025	Pass	LAMP5/PAX6/Other	inhibitory	1.2	9.806484163	56.6	0	0	0	0	510.072423	0	0	0	16.8818296	0	364.1651815	medium quality	4145.079099	FALSE
832599051	1.222018851	nucleus+	57	9794	Pass	LAMP5/PAX6/Other	inhibitory		13.1077756	65.8	0	15.47340895	0	0	1180.400054	33.15730489	0	0	0	48.63071383	139.2606805	failed	1779.095474	FALSE
811889916	1.028694778	nucleus+	20	7557	Pass	LAMP5/PAX6/Other	inhibitory	1.1	6.917446762	69.1	0	0	4.524825455	0	248.8654	0	0	63.34755637	27.14895273	0	0	failed	8304.497527	FALSE
695494597	0.948205075	nucleus+	54.8	9740	Pass	LAMP5/PAX6/Other	inhibitory	1	16.70915871	39.4	0	0	0	132.4547613	667.6255143	0	0	0	0	0	0	failed	1168.627835	FALSE
701071903	0.638957883	nucleus+		7886	Pass	LAMP5/PAX6/Other	inhibitory	0.7	7.350184497	58.8	0	0	0	0	127.0759591	0	0	0	0	0	0	high quality	4724.408551	FALSE
674605637	0.745101268	nucleus+	35.6	8941	Fail	LAMP5/PAX6/Other	inhibitory	0.8	6.771181358	39.1	0	0	0	6.674809935	195.7944248	0	0	0	0	0	0		8.394874681	FALSE
1005083233	0.835871478	nucleus+	72.3	9457	Pass	LAMP5/PAX6/Other	inhibitory	0.9	12.41762377	47	0	0	0	0	163.4788295	0	2.86804964	0	0	0	51.62489352	high quality	1480.567602	FALSE
732784775	1.134054684	nucleus+	89.2	10756	Pass	LAMP5/PAX6/Other	inhibitory	1.2	17.54952053	76.7	0	0	0	0	463.1284455	0	0	0	49.83571399	0	148.6479055	failed	1091.069322	FALSE
685814167	0.90699362	nucleus+	74.7	12157	Pass	LAMP5/PAX6/Other	inhibitory	1	16.00626334	61.6	0	66.32886632	49.42150824	0	355.0545197	94.94131846	3.901698019	0	72.83169635	0	0	failed	3483.161292	FALSE
660491020	1.001685414	nucleus+	57.8	9520	Pass	LAMP5/PAX6/Other	inhibitory	1.1	7.06183969	65	0	26.63612391	0	47.4817861	341.6372415	0	0	0	0	0	193.4014214	failed	1042.252545	FALSE
1005131537	1.125849451	nucleus+	103	10233	Pass	LAMP5/PAX6/Other	inhibitory	1.2	11.84253242	50.6	0	0	59.0421881	0	605.1824281	0	0	0	36.90136756	0	851.1915452	high quality	1112.140962	FALSE
835635007	0.987718993	nucleus+	85.8	9882	Pass	LAMP5/PAX6/Other	inhibitory	1	13.37988061	47.3	0	0	0	0	749.7991201	20.57375635	0	0	0	0	1.142986464	failed	1523.809448	FALSE
992028544	1.214479948	nucleus+	46.8	12212	Pass	LAMP5/PAX6/Other	inhibitory		13.93832947	52.7	0	6.957731779	6.957731779	10.43659767	695.7731779	0	0	100.8871108	10.43659767	0	320.0556619	failed	1043.024705	FALSE
653037337	1.03863254	nucleus-	59.6	7166	Pass	LAMP5/PAX6/Other	inhibitory	1.1	9.932821933	66.1	0	0	0	0	956.0822395	79.57600035	0	0	0	0	2501.96307	failed	7.506115927	FALSE
1000244495	1.085019627	nucleus+	59.8	8445	Pass	LAMP5/PAX6/Other	inhibitory	1.1	10.99484588	55.2	0	0	0	0	950.903885	354.3959129	0	0	115.792724	0	428.0821918	failed	5853.657733	FALSE
1005045365	1.082117542	nucleus+	45.9	10532	Pass	LAMP5/PAX6/Other	inhibitory	1.1	16.12183443	64.5	0	2.481155623	0	0	1106.595408	0	0	0	0	0	635.1758395	failed	1667.825285	FALSE
923113598	1.116918798	nucleus+	62	10227	Pass	LAMP5/PAX6/Other	inhibitory	1.2	14.39568489	60.7	0	53.20036119	23.00556159	0	961.9200442	127.9684364	0	0	4.313542799	0	306.2615387	medium quality	1604.278162	FALSE
685806972	1.119233085	nucleus+	46.7	9838	Pass	VIP	inhibitory	1.2	15.41758333	64.7	0	17.93922192	0	0	1060.40734	0	0	0	0	0	115.608319	high quality	544.631677	FALSE
732141043	1.111197103	nucleus+	61.1	13697	Pass	VIP	inhibitory	1.2	43.78626776	79.4	0	0	0	92.48759125	668.2436773	0	0	0	1.666443086	57.49228645	0	high quality	740.8147056	FALSE
737549021	1.385768402	nucleus+	44.8	12547	Pass	VIP	inhibitory		33.72803223	80	0	0	0	0.810229635	1103.532763	0	0	0	0	200.1267199	0	high quality	1027.397331	FALSE
768896551	1.118532457	nucleus+	40.8	13721	Pass	VIP	inhibitory	1.2	27.29048932	76.4	0	0	0	0	442.6163889	0	0	0	1.282946055	0	0	medium quality	1312.192405	FALSE
793689903	0.93789879	nucleus+	40.1	12938	Pass	VIP	inhibitory	1	25.99838951	68.7	0	0	0	0	456.028888	0	0	0	0	0	0	failed	872.4101449	FALSE
1005077560	1.176960157	nucleus+	70.4	10578	Pass	VIP	inhibitory	1.2	33.57101986	70.9	0	0	0	0	1327.388664	0	387.4196581	0	0	63.51141935	260.3968193	failed	934.2154265	FALSE
880175286	1.005281012	nucleus+	72.3	12453	Pass	VIP	inhibitory	1.1	26.23342689	68.5	2.043980325	2.043980325	3.065970487	99.13304575	1002.572349	0	0	0	0	0	25.54975406	failed	2497.398821	FALSE
685771025	1.312099801	nucleus+	47.2	12436	Pass	VIP	inhibitory		26.95608229	67.6	0	2.518796519	0	0	386.6352657	2.518796519	231.7292798	0	13.85338085	191.4285354	423.1578152	failed	1236.926045	FALSE
793395012	1.128288725	nucleus+	56.1	10133	Pass	VIP	inhibitory	1.2	18.64151074	69.9	0	18.47737215	0	0	671.3445214	0	54.66222594	0	0	131.6512766	12.3182481	high quality	1512.287653	FALSE
798060378	1.442689902	nucleus+	77.6	12553	Pass	VIP	inhibitory		19.36649122	66.3	0	0	0	0	861.273824	0	0	10.01481191	34.05036048	352.5213791	497.7361518	failed	11.20862821	FALSE
768891025	1.209795009	nucleus+	79.3	8489	Pass	VIP	inhibitory		5.670235407	62.9	0	0	0	0	662.6898129	0	0	0	0	419.2746227	446.0824631	failed	3178.806644	FALSE
992032198	1.075198496	nucleus+	40.4	11102	Pass	VIP	inhibitory	1.1	20.96638552	51.5	0	0	129.4429833	0	623.6798287	0	0	0	20.59320189	0	208.8739049	failed	2536.998169	FALSE
839901747	1.012280006	nucleus+	68.2	10185	Pass	VIP	inhibitory	1.1	17.59409903	49	0	1.179676533	0	0	635.8456511	0	0	0	0	267.7865729	48.36673784	insufficient axon	2270.578043	FALSE
852671167	1.101067408	nucleus+	64.2	11019	Pass	VIP	inhibitory	1.2	16.91451642	60	0	0	0	13.58986823	701.4462756	0	0	0	0	123.3541886	106.6281969	failed	2285.715002	FALSE
769331519	1.270908084	nucleus+	67.7	9780	Pass	VIP	inhibitory		15.55006895	61	0	0	17.17327838	0	669.7578568	42.93319595	0	0	12.87995878	0	85.86639189	failed	2594.59527	FALSE
766791358	1.160786435	nucleus+	92.7	9265	Pass	VIP	inhibitory	1.2	12.06847298	69.2	0	54.88212489	0	0	688.2758286	0	0	0	3.598827862	110.6639567	157.448719	high quality	3174.60194	FALSE
805732962	1.111379497	nucleus+	30	11696	Pass	VIP	inhibitory	1.2	16.79421269	60.1	0	0	0	1.2168396	37.7220276	0	0	0	0	86.39561159	31.6378296	failed	6.280983818	FALSE
854564004	0.979296558	nucleus+	53.8	10417	Pass	VIP	inhibitory	1	16.88076671	57.2	0	0	0	0	453.9779821	0	0	0	0	107.0090958	139.4360945	failed	1635.991925	FALSE
783622479	0.905597587	nucleus+	115.7	10882	Pass	VIP	inhibitory	1	15.91914819	67.1	0	3.896660562	0	0	829.9886997	0	0	0	0	42.86326618	83.77820208	high quality	797.8726917	FALSE
880343629	1.142719815	nucleus+	40.2	11220	Pass	VIP	inhibitory	1.2	14.37423021	65.2	0	0	5.905474611	1.181094922	1163.378498	0	0	0	0	357.8717614	400.3911786	insufficient axon	1131.541882	FALSE
840136388	1.281894411	nucleus+	64.8	9421	Pass	VIP	inhibitory		14.81302286	63.3	0	0	0	0	724.0440768	0	0	0	0	110.1040263	402.5403201	medium quality	1375.358357	FALSE
758286002	1.196767042	nucleus+	42.9	9911	Pass	VIP	inhibitory	1.2	11.52199823	62.5	0	0	15.92704705	0	958.2773306	0	0	0	0	199.0880881	80.52007118	high quality	1252.609833	FALSE
794208287	0.934874641	nucleus+	14.9	9660	Pass	VIP	inhibitory	1	6.312030153	66.5	0	0	0	0	293.7915812	0	0	0	0	114.2522816	72.82013552	failed	3072.981006	FALSE
652069520	1.149902144	nucleus+	48.5	6377	Pass	VIP	inhibitory	1.2	13.62164898	53.3	0	0	0	0	376.8988327	0	0	0	0	105.8320998	340.7110825	failed	1118.54417	FALSE
732141075	1.100574032	nucleus+	57.1	10810	Pass	VIP	inhibitory	1.2	16.19425834	67.8	0	7.759878325	0	0	807.8895545	12.93313054	0	0.862208703	6.03546092	114.6737575	256.9381934	high quality	2025.140629	FALSE
813730157	1.015645793	nucleus+	33.5	10951	Pass	VIP	inhibitory	1.1	15.97944132	71.8	0	0	0	0	391.9144191	0	0	0	0	476.9212086	0	insufficient axon	1489.758141	FALSE
805740173	1.17974913	nucleus+	57.1	8170	Pass	VIP	inhibitory	1.2	7.012051343	73.9	0	0	0	0	765.170048	0	0	0	11.03610646	2806.849743	35.867346	high quality	4660.193238	FALSE
811861328	1.302650281	nucleus+	64.3	11828	Pass	VIP	inhibitory		17.92987935	71.4	0	0	16.87996376	0	488.5811734	0	0	0	9.377757647	1243.490664	156.6085527	failed	2466.598308	FALSE
880991732	1.048628419	nucleus+	41.5	8935	Pass	VIP	inhibitory	1.1	10.11368948	53.1	0	0	0	0	305.5698117	0	0	0	0	3808.649145	113.1114773	high quality	3170.409302	FALSE
672646211	1.120076625	nucleus+	75.4	11977	Pass	VIP	inhibitory	1.2	23.13699818	62.7	0	0	3.60262343	0	153.1114958	0	0	0	0	904.258481	163.9193661	medium quality	1172.009831	FALSE
992017083	1.148440678	nucleus+	37	11796	Pass	VIP	inhibitory	1.2	11.12236166	46.4	3.050752316	0	3.050752316	0	271.5169561	0	0	0	0	903.0226854	21.35526621	failed	1454.545997	FALSE
665695931	1.051221949	nucleus+	41.7	10743	Pass	VIP	inhibitory	1.1	16.32110316	37.9	0	18.34696654	0	16.93566142	481.2550454	0	0	0	0	357.060195	91.7348327	failed		FALSE
653038959	0.885005307	nucleus-	108.4	8391	Pass	VIP	inhibitory	0.9	17.58990056	66.8	0	0	0	0	823.8126383	0	0	0	93.23555197	1269.116767	37.57253587	failed		FALSE
720840496	1.316607605	nucleus+	77.3	17963	Pass	VIP	inhibitory		40.99776598	48.6	0	2.191276528	17.53021223	32.86914792	517.1412606	0	0	0	28.48659487	1391.460595	168.7282927	failed	3598.519172	FALSE
685766680	1.146396629	nucleus+	46.8	11465	Pass	VIP	inhibitory	1.2	17.75092024	55.7	0	0	0	0	319.7273019	0	0	0	0	0	170.6910695	high quality	1338.857384	FALSE
700822034	1.01597004	nucleus+	79.6	10937	Pass	VIP	inhibitory	1.1	21.44310804	54.6	0	5.157372051	0	0	806.6129887	0	0	0	12.37769292	307.3793742	110.3677619	failed	2219.683619	FALSE
700801541	1.038548502	nucleus+	62.1	8833	Pass	VIP	inhibitory	1.1	11.34749801	63.6	0	96.00134794	0	2.938816774	622.0495504	0	39.18422365	0	0	0	779.7660506	high quality	701.14932	FALSE
712885713	1.131691925	nucleus+	87	9371	Fail	VIP	inhibitory	1.2	20.10107802	24	0	0	8.291488952	44.77404034	640.1029471	0	0	0	0	182.412757	200.6540326		1885.876681	FALSE
672655512	0.906898829	nucleus-	60.4	10456	Pass	VIP	inhibitory	1	40.72575342	74.1	0	11.76512112	0	0	62.74731265	3.921707041	0	0	0	454.9180167	50.98219153	failed	2.916023369	FALSE
653882762	0.717189539	nucleus+	44.7	10578	Pass	VIP	inhibitory	0.8	58.34108886	82	33.02392236	33.02392236	0	0	42.58347883	0.869050588	0	0	0	0	79.95265412	medium quality	1613.716844	FALSE
665718254	1.012518091	nucleus-	60.2	10396	Pass	VIP	inhibitory	1.1	10.87808848	62.1	0	0	0	3.046248139	148.2507428	0	0	0	9.138744418	167.5436477	156.3740711	high quality	1265.724872	FALSE
758654453	1.169428742	nucleus+	65.2	7318	Pass	VIP	inhibitory	1.2	5.097551143	57.4	0	0	0	0	47.75889149	35.14333525	0	0	0	1954.510106	224.3766789	failed	2129.547732	FALSE
685780246	1.379576419	nucleus+	52.2	10351	Pass	VIP	inhibitory		17.76510047	68.8	0	0	0	0	540.5353539	25.58747237	28.78590642	0	0	67.16711498	364.6214813	high quality	4242.708614	FALSE
650077366	0.897033925	nucleus+	53.4	8874	Pass	VIP	inhibitory	0.9	7.550821578	65.1	0	1.43012209	0	102.9687904	776.5562946	0	91.52781373	28.60244179	0	423.3161385	875.2347188	high quality	20.97046979	FALSE
835620981	0.65045856	nucleus+	41.5	6080	Fail	VIP	inhibitory	0.7	5.978586519	28.3	0	0	0	0	67.54820962	0	0	0	0	0	377.3382744		389.4202801	FALSE
770275450	1.132754141	nucleus+	45	10324	Pass	VIP	inhibitory	1.2	16.73210091	64.8	0	17.58991746	0	0	384.3396965	0	32.5413473	0	0.879495873	58.92622349	447.6633993	insufficient axon	1056.80374	FALSE
758308134	1.217637301	nucleus+	52.5	10571	Pass	VIP	inhibitory		20.40785433	62.2	0	0	0	0	959.632612	0	0	0	0	23.97015138	505.0262928		709.6395009	FALSE
720840394	1.189631878	nucleus+	33.4	9643	Pass	VIP	inhibitory	1.2	10.10423426	49.7	0	0	0	1.478235932	740.5962021	0	0	0	0	16.26059526	82.78121221	failed	233.7275259	FALSE
737082707	1.015519051	nucleus+	53.9	10657	Pass	VIP	inhibitory	1.1	13.33216376	71.6	0	0	71.46221055	0	459.2325661	0	0	0	12.88662813	63.26162901	316.3081451	insufficient axon	1376.936303	FALSE
857469397	1.376159456	nucleus+	62.7	12900	Pass	VIP	inhibitory		19.33319888	63.7	0	0	4.026287632	1.006571908	549.5882618	0	17.11172244	0	0	139.9134952	702.5871918	insufficient axon	1521.877156	FALSE
737549830	1.347936908	nucleus+	63.7	11389	Pass	VIP	inhibitory		19.50385132	70.1	0	0	0	0	457.495568	0	60.93690967	0	15.93734561	0	236.2477114	failed	1058.667958	FALSE
712906138	1.222893886	nucleus-	62.3	13115	Pass	VIP	inhibitory		25.26963758	66.6	0	0	64.77748145	47.39815716	715.7121731	0	0	0	3.159877144	0	1395.085759	failed	85.16823929	FALSE
785369576	0.765720379	nucleus+	47.4	11857	Pass	VIP	inhibitory	0.8	21.52378702	62.2	0	4.688386398	0	1.562795466	48.44665945	0	0	0	4.688386398	53.13504584	407.8896166	failed		FALSE
835727112	1.401790101	nucleus+	83.3	10375	Pass	VIP	inhibitory		17.10032061	60.5	0	0	0	0	474.8637855	0	0	0	0	452.9047665	1242.514491	failed	5479.45315	FALSE
798199100	1.263811834	nucleus+	70.7	8743	Pass	VIP	inhibitory		10.43087941	57.2	0	12.55257598	0	0.965582768	981.9976749	0	0	0	2.896748303	1873.23057	1941.786946	insufficient axon	2.716585596	FALSE
758996755	1.100689947	nucleus+	47.3	7646	Pass	SST	inhibitory	1.2	13.49951149	60.6	0	0	0	0	370.9020281	1436.419559	0	0	0	0	0	high quality	1298.701455	FALSE
868124993	0.910007018	nucleus+	47.1	11298	Pass	SST	inhibitory	1	22.53448356	62.6	0	0	0	0	652.1619468	64.61788096	0	0	0	0	0	failed	2681.564959	FALSE
902463141	0.760138575	nucleus+	49.5	9540	Pass	SST	inhibitory	0.8	24.98109461	60.8	0	0	0	0	504.6750643	470.5753978	0	0	0	0	0	failed	1089.423602	FALSE
832691277	0.814407583	nucleus+	42.9	11603	Pass	SST	inhibitory	0.9	22.3570103	73.6	0	1.452747218	0	0	787.388992	937.0219554	0	0	0	0	0	medium quality	1486.989116	FALSE
889787076	1.045757726	nucleus+	62.1	11597	Pass	SST	inhibitory	1.1	37.4547744	58.6	0	3.68337692	0	0	811.5707147	1903.078075	34.37818459	0	0	0	0	high quality	4301.076032	FALSE
717044970	1.196495063	nucleus+	100	12491	Pass	SST	inhibitory	1.2	18.56852382	69.7	0	170.2800499	34.05600997	0	318.6669505	334.4786694	72.97716423	0	0	0	40.13744033	failed		FALSE
689306781	0.938782812	nucleus+	48.9	10818	Pass	SST	inhibitory	1	22.37999653	60	0	36.2246149	0	0	168.1193666	451.4144319	324.1638616	0	28.79392467	0	0	high quality	2607.112861	FALSE
794333856	1.240913198	nucleus+	113.9	10137	Pass	SST	inhibitory		15.07395476	74.1	0	0	3.782248395	0	1032.553812	0	291.2331264	0	45.38698074	0	0	failed	381.0735296	FALSE
720881002	1.004665021	nucleus+	99	11242	Pass	SST	inhibitory	1.1	14.26797323	52	0	0	1.224597261	1.224597261	919.6725427	0	0	0	2.449194521	0	0	high quality		FALSE
760398902	1.138854348	nucleus+	43	9528	Pass	PVALB	inhibitory	1.2	15.34165213	64.8	0	0	0	0	880.2345539	0	0	12.21243244	0	0	0	failed	1495.327245	FALSE
770330029	1.09453868	nucleus+	49.4	13881	Pass	PVALB	inhibitory	1.1	37.27313023	67	0	11.18443127	0	1.118443127	289.6767699	0	0	6.710658763	22.36886254	0	0	insufficient axon	1421.800993	FALSE
857580777	0.715712977	nucleus+	56.4	13365	Pass	PVALB	inhibitory	0.8	39.94397292	58.7	0	0	0	0	236.2248778	0	0	0	3.108222076	0	0	insufficient axon	1412.59583	FALSE
794266309	1.069370771	nucleus+	69.7	13070	Pass	PVALB	inhibitory	1.1	19.15305289	67.9	0	0	28.01371552	130.2637771	170.8836646	0	0	0	0	0	0	insufficient axon	4948.452523	FALSE
835730404	0.973834867	nucleus+	75.9	9597	Pass	PVALB	inhibitory	1	17.31042971	56	0	0	0	0	1627.967598	0	0	0	45.24864623	0	0	medium quality	2699.662985	FALSE
867999739	0.88995151	nucleus+	77.1	10598	Pass	PVALB	inhibitory	0.9	15.83910394	48.8	0	0	0	0	750.5586092	0	0	242.6717765	0	0	0	failed	1559.454247	FALSE
902457561	0.958244742	nucleus+	80.1	8368	Pass	PVALB	inhibitory	1	13.89110127	49.3	1.62022035	0	0	0	602.7219702	0	0	40.50550875	21.06286455	0	0	failed	3333.335771	FALSE
685821059	0.890812408	nucleus+	59.1	8157	Pass	PVALB	inhibitory	0.9	7.395296739	50.4	0	1.246575035	0	7.479450211	2323.615865	0	0	1155.575058	178.26023	0	0	high quality	108.9635664	FALSE
852461731	1.13601086	nucleus+	37.2	11677	Pass	PVALB	inhibitory	1.2	28.41171522	39	1.410721768	0	0	0	592.5031424	0	0	282.1443535	0	0	0	insufficient axon		FALSE
732171906	0.829700337	nucleus+	63.4	13142	Pass	PVALB	inhibitory	0.9	48.71530266	78.9	0	6.439298117	0	0	327.4843042	0	0	21.15769381	16.55819516	0	0	high quality	1955.26379	FALSE
902536497	0.977887973	nucleus+	60.8	8893	Pass	PVALB	inhibitory	1	12.19910916	45.6	0	0	0	7.732955278	221.6780513	23.19886583	0	0	0	0	0	medium quality	703.6059722	FALSE
732151679	1.125904414	nucleus-	69.3	12327	Pass	PVALB	inhibitory	1.2	21.60027708	67.5	0	3.984801965	2.988601474	0.996200491	684.3897375	0	0	103.6048511	16.93540835	0	0	failed		FALSE
840113155	0.880008028	nucleus+	55.6	13141	Pass	PVALB	inhibitory	0.9	26.52336861	66.7	0	0	0	0	213.7934504	0	0	71.26448346	5.240035548	2.096014219	0	insufficient axon	1697.312824	FALSE
645081058	0.772700447	nucleus+		7973	Pass	PVALB	inhibitory	0.8	18.7901855	52.9	0	6.204197512	0	0	244.445382	0	0	105.4713577	2.481679005	0	0	failed	8.049957668	FALSE
732096625	0.76227675	nucleus+	46.1	11042	Pass	PVALB	inhibitory	0.8	19.31045845	65	0	1.928846771	0	0	475.4607292	0	0	0	49.18559267	0	0	failed	789.5157657	FALSE
933111468	1.146689321	nucleus+	40.6	11882	Pass	PVALB	inhibitory	1.2	28.35833733	70	0	0	10.21301565	0	277.6083346	0	0	0	20.42603131	0	0	failed	1410.105791	FALSE
793461202	1.247210231	nucleus+	55.5	12176	Pass	PVALB	inhibitory		20.84105285	66.4	0	0	1.227527049	0	603.9433079	0	0	88.3819475	33.14323031	0	0	failed		FALSE
794171773	0.772485303	nucleus+	33.6	10468	Pass	PVALB	inhibitory	0.8	10.824856	72.6	0	0	0	0	440.2904939	0	0	0	8.561204048	0	0	failed	36.94470553	FALSE
737933862	1.203855099	nucleus+	71.1	13663	Pass	PVALB	inhibitory		23.54762551	57.7	0	0	2.028438711	0	918.882736	0	162.2750969	59.83894197	16.22750969	0	0	failed	231.906399	FALSE
720841879	1.194594687	nucleus+	52.2	12409	Pass	PVALB	inhibitory	1.2	25.0399174	60.8	0	0	0	0	1099.659141	0	0	94.12033821	54.80424757	0	0	high quality	1321.907094	FALSE
783625419	0.829542167	nucleus+	52	11847	Pass	PVALB	inhibitory	0.9	21.36094839	61	18.05004027	11.10771709	0	90.25020133	419.31632	0	80.53094888	0	12.49618172	0	0	failed	1220.132032	FALSE
737548051	1.122206119	nucleus+	97.8	12241	Pass	PVALB	inhibitory	1.2	17.50933012	60.8	0	0	0	0	899.8678893	0	0	0	0	0	0	failed	365.1301785	FALSE
793428612	0.925774842	nucleus+	58.4	11252	Pass	PVALB	inhibitory	1	20.89281104	69.8	0	0	0	9.68855759	833.9612264	0	0	7.452736608	52.91442991	0	0	insufficient axon	2646.085894	FALSE
852425518	1.057103697	nucleus+	65.7	10409	Pass	PVALB	inhibitory	1.1	17.52885977	59.4	0	0	0	0	1011.770373	0	30.83649407	456.7134798	39.17068166	0	0	high quality	1684.210416	FALSE
854617713	1.15155157	nucleus+	43.5	12049	Fail	PVALB	inhibitory	1.2	16.02902469	37.4	0	0	0	0	989.4975551	0	0	359.8172928	0	0	0		3.868592164	FALSE
889775063	1.166450784	nucleus+	72.2	12997	Pass	PVALB	inhibitory	1.2	48.85440587	60.9	0	0	0	0	1299.285035	0	24.57276662	387.0210742	20.47730551	0	0	failed	60.37282561	FALSE
653041052	0.858790361	nucleus-	39.9	8158	Pass	PVALB	inhibitory	0.9	16.29209681	67.7	3.829884203	0	0	0	916.2997957	0	0	851.1917642	115.8539972	0	0	failed	1.957095273	FALSE
767428165	1.195733188	nucleus+	66.5	10999	Pass	PVALB	inhibitory	1.2	12.58572455	63.6	0	0	0	0	411.6146136	0	0	33.19472691	19.91683614	0	0	failed	283.5203233	FALSE
811984547	1.136640945	nucleus+	61.3	11023	Pass	PVALB	inhibitory	1.2	19.734898	76.1	0	0	0	0	620.9917128	0	1.99355285	80.73889043	0.996776425	0	0	high quality	2456.499799	FALSE
805734698	1.01446581	nucleus+	46.1	12684	Pass	PVALB	inhibitory	1.1	22.45842223	65.6	0	3.432015211	0	0	892.3239548	0	0	48.04821295	26.31211662	0	0	failed	1312.910388	FALSE
1001469848	0.981117846	nucleus+	78.2	10234	Pass	PVALB	inhibitory	1	16.82989409	62	0	0	0	0	550.233316	0	0	0	4.265374543	0	0	insufficient axon	1698.514293	FALSE
758308097	1.174359201	nucleus+	77.5	9147	Pass	PVALB	inhibitory	1.2	10.98853571	61.4	0	3.432834028	0	0	834.1786687	0	0	20.59700417	9.440293576	0	35.18654878	high quality	1846.153914	FALSE
857568600	0.938187869	nucleus+	65.2	11959	Pass	PVALB	inhibitory	1	18.28315713	62.1	0	0	0	0	618.0748455	0	5.124998719	76.87498078	18.44999539	0	0	insufficient axon	1415.929339	FALSE
783677233	0.795323715	nucleus+	105.8	11747	Pass	PVALB	inhibitory	0.8	20.02968915	52.7	1.663766168	1.663766168	0	34.93908952	61.5593482	3.327532335	0	0	14.97389551	0	0	failed	124.3008009	FALSE
654115779	1.184424788	nucleus+	44.4	8761	Pass	PVALB	inhibitory	1.2	17.08573713	74.3	0	0	0	0	1070.146686	0	0	185.8460847	131.726071	0	0	failed		FALSE
868110130	0.712290461	nucleus+	45	9527	Pass	PVALB	inhibitory	0.8	12.25775149	48.1	0	0	0	1.113732094	491.1558534	13.36478513	0	14.47851722	72.39258611	0	0	failed	4780.877967	FALSE
701072075	1.026635845	nucleus+		11606	Pass	PVALB	inhibitory	1.1	19.81149169	61.7	0	1.022855711	0	12.27426853	1096.501322	0	117.6284067	21.47996993	22.50282564	0	0	high quality	1057.268965	FALSE
760475311	0.831053085	nucleus+	43	11092	Pass	PVALB	inhibitory	0.9	16.1044304	61	0	6.21086508	0	0	1291.859937	0	0	218.415422	0	0	0	failed	1320.858706	FALSE
854632949	1.011167948	nucleus+	56.3	12189	Pass	PVALB	inhibitory	1.1	27.56491768	60.3	0	0	0	0	1290.466955	0	0	261.0771296	37.29673281	0	0	high quality	2996.25531	FALSE
766790520	1.341596552	nucleus+	121.9	14546	Pass	PVALB	inhibitory		35.26192083	65	0	0	1.090296146	5.451480731	808.9997405	0	0	31.61858824	68.68865721	0	0	failed	1372.997579	FALSE
707837795	1.101239444	nucleus+	58.1	9550	Pass	PVALB	inhibitory	1.2	14.67972035	59.6	0	0	0	0	527.1749196	5.168381564	5.168381564	29.28749553	37.90146481	0	0	high quality	87.00085791	FALSE
793650494	0.841838919	nucleus+	56.2	14341	Pass	PVALB	inhibitory	0.9	31.7884771	76.7	0	0	0	0	60.82661024	0	11.69742505	0	10.52768254	0	0	failed	1938.61068	FALSE
880702491	0.91337926	nucleus+	43.7	9992	Pass	PVALB	inhibitory	1	15.79709374	63.7	0	0	0	0	1280.362074	0	0	0	13.39913799	0	0	insufficient axon	3539.82478	FALSE
700810175	1.298625128	nucleus+	106.1	12620	Pass	PVALB	inhibitory		28.76766531	71.1	0	11.34042022	0	0	549.5742108	0.872340017	116.8935623	39.25530077	29.65956058	0	0	medium quality		FALSE
685790763	0.978669491	nucleus+	50.4	8875	Pass	PVALB	inhibitory	1	7.696884375	53.8	0	0	0	0	1220.659181	0	0	394.2108052	76.05353155	0	0	high quality	2509.496625	FALSE
783683319	0.891751818	nucleus+	68.5	10735	Pass	PVALB	inhibitory	0.9	14.40262301	59.7	0	0	0	0	226.337005	0	0	64.66771572	23.35223068	0	0	failed	11.78439957	FALSE
833784899	1.218222107	nucleus+	39.6	12669	Pass	PVALB	inhibitory		24.60393519	73.5	0	0	2.56121955	0	494.3153732	0	12.80609775	294.5402483	48.66317146	0	0	failed	1678.321928	FALSE
857679106	1.080047684	nucleus+	56.7	9089	Pass	PVALB	inhibitory	1.1	21.42741968	64.4	0	0	0	0	1637.84472	0	43.26382279	55.62491502	6.180546113	0	0	high quality	2912.620774	FALSE
689331391	0.93275168	nucleus+	42.8	12889	Pass	PVALB	inhibitory	1	37.64581473	74.5	0	29.26248526	0	0	725.4016084	0	0	0	6.160523213	0	0		1360.9748	FALSE
766789211	0.998138902	nucleus+	74.8	11507	Pass	PVALB	inhibitory	1	19.24928929	46.2	0	0	1.564609778	0	771.3526208	0	0	0	61.01978136	0	0	high quality	3433.476835	FALSE
707802235	1.041266318	nucleus+	65.7	10731	Pass	PVALB	inhibitory	1.1	22.61758669	52.3	0	1.88435701	0	0.942178505	288.3066226	0	97.98656453	179.9560945	0	0	0	medium quality	1201.528518	FALSE
676476879	0.909252408	nucleus+	87.7	12784	Pass	PVALB	inhibitory	1	20.17192829	53	0	12.06742068	0	1.00561839	457.5563674	0	0	10.0561839	17.09551263	0	0	failed	1213.572438	FALSE
852543441	0.974263857	nucleus+	61.5	9157	Pass	PVALB	inhibitory	1	16.11237544	58.1	0	0	0	0	1311.270565	0	0	63.61703683	0	0	0	high quality	2807.017812	FALSE
720835661	1.228180636	nucleus+	48.8	11350	Pass	PVALB	inhibitory		16.5860352	64.2	0	0	0	0	1238.982908	0	0	66.45453777	128.4036832	0	0	high quality	1278.505775	FALSE
880361489	0.873135804	nucleus+	65.8	10580	Pass	PVALB	inhibitory	0.9	12.80328748	59.7	0	0	0	0	924.6690778	0	3.416265066	50.10522096	52.38273101	0	0	failed	1670.145978	FALSE
656933853	0.969177963	nucleus+	37.2	8185	Pass	PVALB	inhibitory	1	29.11880774	76.2	0	0	0	0	1115.278966	0	0	0	0	0	0	high quality	1126.433977	FALSE
643397120	0.98424967	nucleus+	57.2	11505	Pass	PVALB	inhibitory	1	40.0361018	63.9	0	8.172371663	0	0	906.1117081	0	3.064639374	60.27124102	6.129278747	0	0	high quality	1429.147115	FALSE
643583126	0.95923152	nucleus+	47.7	10128	Pass	PVALB	inhibitory	1	29.93598962	45	0	0	0	0	857.5870516	0	0	0	103.7534429	0	0	failed	1265.950498	FALSE
758924009	0.626533066	nucleus+	53.4	5610	Pass	PVALB	inhibitory	0.7	41.99002608	45.3	0	0	10.65507395	0	394.237736	0	0	170.4811831	0	0	0	failed	88.67869921	FALSE
911035880	0.72156167	nucleus+	61	10725	Fail	PVALB	inhibitory	0.8	17.70518718	32.8	0	0	0	0	188.0077634	0	0	49.37577624	0	0	0		3.047604146	FALSE
889746171	1.086023189	nucleus+	56	10631	Pass	PVALB	inhibitory	1.1	35.92381887	59	0	11.8382207	0	0	489.009578	0	0	21.85517667	0	0	0	failed	4469.277598	FALSE
700937347	1.107130049	nucleus+	55.3	11251	Pass	PVALB	inhibitory	1.2	13.96471533	58.8	0	4.40833528	0	0	478.3043779	0	0	0	52.90002336	0	0	failed	9.705481299	FALSE
793604806	0.877096197	nucleus+	50.4	11306	Pass	PVALB	inhibitory	0.9	14.95903635	68.5	0	0	0	0	1153.291687	0	0	57.4149541	71.14461704	0	0	failed		FALSE
839931743	0.870499699	nucleus+	48.7	7435	Pass	PVALB	inhibitory	0.9	12.40713964	47.7	0	0	0	0	898.8785557	0	0	433.6442872	24.88907609	0	0	failed	2981.367309	FALSE
770622754	1.19844758	nucleus+	109.9	14258	Pass	PVALB	inhibitory	1.2	38.74013557	73	6.937053179	13.87410636	0	0	310.1853779	0	0	20.81115954	0	0	0	high quality	3170.410021	FALSE
770432758	0.826711798	nucleus+	66.1	10157	Pass	PVALB	inhibitory	0.9	10.70363308	66.9	0	11.46361734	0	0	693.5488493	0	0	3.821205781	47.76507227	0	0	failed	903.6144713	FALSE
835674226	1.197612831	nucleus+	38.1	12112	Pass	PVALB	inhibitory	1.2	15.10261521	57.4	0	1.061048486	1.061048486	4.244193943	719.3908733	0	28.64830911	0	35.01460003	0	0	high quality	4838.708055	FALSE
737840287	1.071848788	nucleus+	55.3	11871	Pass	PVALB	inhibitory	1.1	21.46389531	76.6	0	0	0.802368592	0.802368592	466.9785206	0	0	8.826054513	20.86158339	0	0	medium quality	1315.789616	FALSE
751208741	1.287510958	nucleus+	49.9	12569	Pass	PVALB	inhibitory		25.12675296	66.7	0	0	30.32669431	0.58320566	562.7934618	17.4961698	2.916028299	0	1.16641132	0	0	high quality	1162.227671	FALSE
650074256	0.737670533	nucleus+	68.1	10490	Pass	PVALB	inhibitory	0.8	18.81745951	59	0	58.26213984	0	0	440.5186183	0	0	59.68316764	0	0	0	failed	1191.649874	FALSE
798049371	1.350623932	nucleus+	53.1	11772	Pass	PVALB	inhibitory		13.92839092	60.6	0	0	0	0	682.4173596	42.5877104	0	0	38.53173798	0	0	failed	1216.421743	FALSE
793439698	0.953661478	nucleus+	49.3	9383	Pass	PVALB	inhibitory	1	14.42894515	64.8	0	7.954097626	0	0	636.3278101	0	8.67719741	109.1880674	13.7388959	0	0	high quality		FALSE
695576037	1.088149328	nucleus+	67.8	12085	Pass	PVALB	inhibitory	1.1	30.83845405	47.6	0	1.14580612	1.14580612	1.14580612	438.8437441	0	0	89.37287739	1.14580612	0	1.14580612	failed	18.14723802	FALSE
767801031	0.731908103	nucleus+	63.4	7653	Pass	PVALB	inhibitory	0.8	7.494261497	47	0	0	0	0	640.7317975	0	0	0	0	0	0	high quality	1370.645428	FALSE
720795024	0.904950379	nucleus+	49	12561	Pass	IT (L2-3)	excitatory	1	23.5754926	60.6	59.31894118	70.92482098	29.65947059	0	2.579084399	0	6.447710998	0	0	0	0	medium quality	6695.660038	TRUE
770650205	0.756882279	nucleus+	68.3	12308	Pass	IT (L2-3)	excitatory	0.8	29.46695197	75.4	1.453241237	18.89213608	53.76992575	0	1.453241237	0	0	0	0	0	0	high quality	1108.545062	TRUE
786472956	1.009564898	nucleus+	56.9	12179	Pass	IT (L2-3)	excitatory	1.1	37.80924021	76.6	4.526446898	74.68637381	43.75565334	3.017631265	25.64986575	0	3.017631265	0	3.017631265	0	0	high quality	2708.804616	TRUE
720795782	0.799234499	nucleus+	70.3	12402	Pass	IT (L2-3)	excitatory	0.8	29.11106818	64.6	99.61647657	111.731994	0	0	0	0	568.0831501	0	24.23103484	0	0	failed	1517.744343	TRUE
674613931	0.59516897	nucleus+	114.2	12998	Pass	IT (L2-3)	excitatory	0.6	29.97110812	67.9	125.0267485	131.0376499	0	0	10.81962247	0	0	0	0	0	0	failed	315.1437697	TRUE
677060617	0.812195976	nucleus+	51.6	12311	Pass	IT (L2-3)	excitatory	0.9	24.39422883	74	28.9367154	12.97163104	28.9367154	37.91707536	0	0	24.94544431	0	0	0	0	failed	1472.857943	TRUE
695510699	0.796429078	nucleus+	72.9	8862	Pass	IT (L2-3)	excitatory	0.8	7.909230056	64.4	0	110.5448757	0	0	27.63621892	0	0	0	0	0	0	failed	1556.301599	TRUE
786508373	0.590057332	nucleus+	55.7	7677	Pass	IT (L2-3)	excitatory	0.6	8.454112201	59.6	0	79.97035554	6.334285588	22.16999956	0	0	0	0	0	0	0	high quality	2247.191803	TRUE
674636128	0.700719904	nucleus+	75.4	15103	Pass	IT (L2-3)	excitatory	0.8	51.48878598	77.4	31.14201219	13.84089431	0	0	1.153407859	0	4.613631435	0	36.90905148	0	3.460223577	failed	1557.846818	TRUE
758662211	0.739492483	nucleus+	55.5	9369	Pass	IT (L2-3)	excitatory	0.8	13.22250201	71.6	80.53896677	35.43714538	0	0	0	0	0	0	0	0	0	failed	3049.554204	TRUE
787089230	0.575238632	nucleus+	70.6	10108	Pass	IT (L2-3)	excitatory	0.6	18.8589219	71	106.1455883	197.8167782	0	28.14466357	0	0	0	0	0	0	20.10333112	failed	269.360295	TRUE
770275864	0.671503759	nucleus+	63	10254	Pass	IT (L2-3)	excitatory	0.7	10.70688981	67.4	96.21724436	92.16599196	0	0	0	0	0	0	0	0	0	high quality	1139.060813	TRUE
716929071	0.701967443	nucleus+	52.8	10530	Pass	IT (L2-3)	excitatory	0.8	21.35482297	58.3	0	43.74166175	42.28360635	0	1.458055392	0	0	0	0	0	0	high quality	39.91775142	TRUE
695546566	0.596276195	nucleus+	43.4	11463	Pass	IT (L2-3)	excitatory	0.6	31.77586392	68.8	0	48.78906556	0	0	0	0	0	0	0	0	0	high quality	833.6954365	TRUE
793490645	0.73034069	nucleus+	62.2	10972	Pass	IT (L2-3)	excitatory	0.8	19.64368981	73.5	3.664399625	61.07332708	0	0	0	0	0	0	0	0	0	high quality	929.1528301	TRUE
665711442	0.777155861	nucleus+	82	11335	Pass	IT (L2-3)	excitatory	0.8	21.42658532	63.3	21.48693497	33.20708131	0	0.976678862	0	0	0	0	0	0	0	failed	1174.869917	TRUE
720838635	0.903706534	nucleus+	48.2	9228	Pass	IT (L2-3)	excitatory	1	20.62722275	57.2	16.96180202	39.57753805	0	16.96180202	0	0	0	0	0	0	0	medium quality	3180.852868	TRUE
676464469	1.049655036	nucleus+	89.3	12348	Pass	IT (L2-3)	excitatory	1.1	13.25054205	46.2	3.815696759	115.7428017	122.1022963	0	0	0	2.543797839	0	36.88506867	0	164.0749606	failed	1140.079075	TRUE
770275637	0.854093009	nucleus+	74	9113	Pass	IT (L2-3)	excitatory	0.9	8.949582672	53.5	42.74922288	67.17735024	0	3.05351592	0	0	0	0	0	0	0	failed	5084.746165	TRUE
720828249	0.703415994	nucleus+	91.8	8318	Pass	IT (L2-3)	excitatory	0.8	15.50733185	49.6	0	42.66302609	21.33151304	0	0	0	0	0	0	0	0	failed	6.058121862	TRUE
689309060	0.757578293	nucleus+	59.9	13187	Pass	IT (L2-3)	excitatory	0.8	39.08289085	68.6	47.21365883	114.5511723	99.07128411	0	0	0	0	0	0	0	0	high quality	2390.088633	TRUE
793433676	0.835220172	nucleus+	63.7	10762	Pass	IT (L2-3)	excitatory	0.9	14.3945134	57.2	181.1905897	100.4922598	35.02002993	24.36175995	18.27131997	0	0	0	0	66.99483987	144.6479497	failed	2035.623446	TRUE
653034602	0.57685129	nucleus+	73.8	7591	Pass	IT (L2-3)	excitatory	0.6	15.78845745	49.7	55.63463371	94.47390631	0	0	74.52941498	0	0	0	0	0	0	failed		TRUE
767829778	0.824823137	nucleus+	54.4	11300	Pass	IT (L2-3)	excitatory	0.9	17.81457761	68.5	11.44284047	63.57133594	0	40.685655	0	0	0	0	0	0	0	high quality	488.6987584	TRUE
680581022	0.832200388	nucleus+		9885	Pass	IT (L2-3)	excitatory	0.9	17.2643693	66.6	49.51999181	41.12677286	12.58982843	0	0	0	0	0	11.75050653	0	0	failed	2567.372665	TRUE
794246003	0.777237108	nucleus+	62.6	12560	Pass	IT (L2-3)	excitatory	0.8	20.14538295	66.9	6.086884185	11.15928767	0	10.14480697	0	13.18824907	0	0	22.31857534	0	0	failed	1217.03858	TRUE
786484903	0.95562339	nucleus+	82.3	11886	Pass	IT (L2-3)	excitatory	1	27.95835421	72.9	126.0123319	100.8098655	0	28.35277467	0.787577074	0	0	0	29.92792882	0	0	high quality	2285.714504	TRUE
716918890	0.777177779	nucleus+	62.2	10527	Pass	IT (L2-3)	excitatory	0.8	24.75297292	71.2	237.2202957	2.875397524	67.57184181	0	0	0	0	0	0	0	0	high quality	1265.813111	TRUE
685806309	0.734189527	nucleus+	76.6	12065	Pass	IT (L2-3)	excitatory	0.8	30.81544687	67.3	37.37907286	68.91766558	0	0	15.18524835	0	0	0	0	0	0	high quality	994.2006799	TRUE
786456546	0.892803717	nucleus+	54.5	9007	Pass	IT (L2-3)	excitatory	0.9	14.16503544	64.7	71.60802813	113.5249227	17.46537272	64.62187905	0.873268636	0	0	0	0	0	0	failed	15.04221217	TRUE
770544209	0.743618386	nucleus+	60.6	11065	Pass	IT (L2-3)	excitatory	0.8	27.19789278	70	33.29452237	125.3440842	40.14927697	0.979250658	0	0	0	0	0	0	0	medium quality	1302.931607	TRUE
737192130	0.593422243	nucleus+	66.5	9967	Pass	IT (L2-3)	excitatory	0.6	15.41976874	74.9	66.32709001	171.9089884	0	0	6.76807041	0	0	0	0	0	0	high quality	512.0546547	TRUE
720828144	0.906802545	nucleus+	60.4	12762	Pass	IT (L2-3)	excitatory	1	27.58313704	69.3	6.609271751	84.59867841	67.41457186	11.89668915	0	0	0	0	0	0	0	failed	624.5027568	TRUE
786464137	0.782181629	nucleus+	73.7	9323	Pass	IT (L2-3)	excitatory	0.8	20.29322069	97.5	72.93214575	20.51216599	14.43448718	0	0	0	4.55825911	0	15.19419703	0	0	high quality	1493.466257	TRUE
680581271	0.669991469	nucleus+		8656	Pass	IT (L2-3)	excitatory	0.7	13.28364402	66	46.05756459	97.64203692	0	0	0	0	0	0	0	0	0	failed	2425.442374	TRUE
758996848	0.566788869	nucleus+	83.3	9678	Pass	IT (L2-3)	excitatory	0.6	14.29717734	64.6	123.9743481	39.07887059	0	0	0	0	0	0	0	0	0	high quality		TRUE
783585742	0.678936193	nucleus+	73.5	11643	Pass	IT (L2-3)	excitatory	0.7	21.51778904	66.2	95.4473146	19.69547762	0	0	0	15.1503674	0	0	0	0	0	high quality	1434.548956	TRUE
676983694	0.974576242	nucleus+	48	11700	Pass	IT (L2-3)	excitatory	1	22.29253434	75.1	0	61.2096578	0	0	0	0	0	0	0	0	0	failed	5.652038143	TRUE
720862326	0.910141747	nucleus+	49.9	14010	Pass	IT (L2-3)	excitatory	1	41.73339194	73.2	0	86.65321165	5.484380484	0	5.484380484	0	5.484380484	0	5.484380484	0	0	high quality	1357.895362	TRUE
700843573	0.967961784	nucleus+	92.3	11346	Pass	IT (L2-3)	excitatory	1	22.57773591	67	222.4975973	21.63171085	40.1731773	0	0	0	27.81219967	0	0	0	0	failed	2111.391636	TRUE
770658546	0.635402529	nucleus+	56.2	9975	Pass	IT (L2-3)	excitatory	0.7	20.93476899	67.8	0	20.23604021	73.02571033	0	0	0	0	0	20.23604021	0	0	high quality	1976.935913	TRUE
770249790	0.960782689	nucleus+	73.1	11154	Pass	IT (L2-3)	excitatory	1	21.14105405	66.8	22.81201128	76.88492692	14.36311822	0	11.8284503	0	0	0	0	0	1.689778614	failed	3947.36959	TRUE
786437731	0.787523571	nucleus+	102.3	10056	Pass	IT (L2-3)	excitatory	0.8	15.89283131	69	0.824026639	71.6903176	15.65650614	0	0	0	0	0	0	0	0	high quality		TRUE
674615724	0.607156595	nucleus-	52.9	11893	Pass	IT (L2-3)	excitatory	0.7	21.28061267	63.9	116.5475428	331.2403848	26.98995728	0	0	0	0	0	0	0	0	failed		TRUE
720850977	0.821126086	nucleus+	51	11527	Pass	IT (L2-3)	excitatory	0.9	18.88078641	60.9	0	223.3151884	220.6083376	23.00823153	121.8082846	0	0	0	17.59453	0	0	high quality	2111.309799	TRUE
769228370	1.00130074	nucleus+	144	9087	Pass	IT (L2-3)	excitatory	1.1	17.62899008	60	0	89.82790623	15.5823919	0.916611288	79.74518206	0	0	0	0	0	0	high quality	1650.619122	TRUE
720850177	0.770994106	nucleus+	69.2	11729	Pass	IT (L2-3)	excitatory	0.8	24.21903127	69.3	0	227.2757021	45.21715539	0	0	0	0	0	5.949625709	0	2.379850284	failed	2341.027055	TRUE
758834888	0.689456636	nucleus+	114.2	8386	Fail	IT (L2-3)	excitatory	0.7	5.59200875	40.8	0.995805667	14.937085	0	51.78189466	0	0	0	0	0	0	0		2096.068952	TRUE
737820466	0.799719629	nucleus+	69	12947	Pass	IT (L2-3)	excitatory	0.8	25.5709267	69.3	219.6601339	201.9990176	100.4475989	0	0	0	0	0	0	0	0	high quality	1545.396277	TRUE
707828926	0.970891277	nucleus+	66.9	11669	Pass	IT (L2-3)	excitatory	1	22.29084383	55.1	0	53.78430595	0	0	1.054594234	0	0	0	0	0	0	high quality	1064.107386	TRUE
677088033	0.821144937	nucleus+	90.6	12735	Pass	IT (L2-3)	excitatory	0.9	27.56020853	68.2	0	73.20476246	0	0	14.20390913	0	7.648258765	0	28.40781827	0	0	high quality	1985.763572	TRUE
758311336	0.945874462	nucleus+	81.3	9808	Pass	IT (L2-3)	excitatory	1	14.52606732	64.9	0	62.02539497	82.16351022	36.24860745	0	0	0	0	0	0	0	high quality	2018.502463	TRUE
768875010	0.802322297	nucleus+	55.2	10255	Pass	IT (L2-3)	excitatory	0.9	20.58680446	61.3	164.2090371	46.63925315	0	0	0	0	0	0	18.46137104	0	0	medium quality		TRUE
732765359	0.464927838	nucleus-	57.9	11067	Pass	IT (L2-3)	excitatory	0.5	13.15556453	72.3	164.1223247	681.464435	116.8479594	0.891969156	0	0	0	0	0	0	0	failed	57.65786606	TRUE
770268817	1.064327859	nucleus+	107.7	9718	Pass	IT (L2-3)	excitatory	1.1	23.59145319	66.4	3.430569981	29.15984484	25.72927485	0	0	0	0	0	6.861139961	0	0	high quality	1967.213056	TRUE
720864605	0.707765602	nucleus+	68.2	11822	Pass	IT (L2-3)	excitatory	0.8	18.12994965	58.9	0	98.8807216	11.55748694	68.06075642	1.284165216	0	0	0	3.852495647	0	0	failed	2723.405222	TRUE
737133884	0.682473985	nucleus+	72.3	12025	Pass	IT (L2-3)	excitatory	0.7	36.34901483	71.6	0.919494572	47.81371776	22.98736431	0	0	0	0	0	43.21624489	0	0	high quality	1489.757929	TRUE
852568413	0.67274757	nucleus+	66.8	12300	Pass	IT (L2-3)	excitatory	0.7	22.76851594	59.3	3.58177735	47.75703133	25.07244145	58.50236338	0	0	0	0	0	0	0	failed	3488.372271	FALSE
666155913	0.819991378	nucleus+	112.9	10408	Pass	IT (L2-3)	excitatory	0.9	18.86193115	64.5	46.24125992	169.5512864	7.706876653	0.963359582	0.963359582	0	0	0	0	0	0	medium quality	1201.820744	TRUE
758286194	0.97607083	nucleus+	78.9	10014	Pass	IT (L2-3)	excitatory	1	16.09224807	66.4	16.19644411	120.1946642	0	0	0.852444427	0	0	0	0	0	0	high quality	1948.052182	TRUE
853429052	1.011826291	nucleus+	97.2	11322	Pass	IT (L2-3)	excitatory	1.1	20.36077661	61.6	41.20425123	72.76495429	27.17727209	0	0	0	0	0	19.28709632	0	0	medium quality	1713.064053	FALSE
774378959	0.722231565	nucleus+	130	11625	Pass	IT (L2-3)	excitatory	0.8	23.61553821	62	0	144.1128341	3.132887697	0	3.132887697	10.44295899	0	0	0	6.265775395	29.24028518	failed	1004.184709	TRUE
689323433	0.78300596	nucleus+	42.4	9301	Pass	IT (L2-3)	excitatory	0.8	14.99831571	71.9	0.774410983	114.6128255	0	0.774410983	0	0	0	0	29.42761735	4.646465898	0	high quality	1232.544742	TRUE
758306827	0.827313246	nucleus+	73	8851	Pass	IT (L2-3)	excitatory	0.9	11.113033	64.7	26.90490461	7.473584615	0	0	0	0	0	0	0	0	0	failed	3404.254539	TRUE
720834317	0.974824297	nucleus+	51.1	13397	Pass	IT (L2-3)	excitatory	1	25.10759077	62.5	0	126.8743805	151.9980203	0	0	0	0	0	12.56181986	0	0	failed	2952.831136	TRUE
768866114	0.771076953	nucleus+	68.3	10683	Pass	IT (L2-3)	excitatory	0.8	14.30712259	67	4.37243848	75.78893365	0	0	0	0	0	0	0	0	0	failed	1564.537369	TRUE
786497938	0.833559391	nucleus+	95.4	12649	Pass	IT (L2-3)	excitatory	0.9	35.52422316	70.9	0	112.8478636	0.671713474	0.671713474	4.701994317	0	0	0	0	0	0	high quality	1524.777546	TRUE
674660116	0.848264607	nucleus+	96.1	14956	Pass	IT (L2-3)	excitatory	0.9	57.92707399	78.9	41.17444971	92.64251185	0	6.433507767	0	0	0	0	19.3005233	0	0	medium quality	1136.181857	TRUE
793560315	0.92292892	nucleus+	63.7	11553	Pass	IT (L2-3)	excitatory	1	22.61548259	74.8	39.99871115	25.55473213	0	147.7730162	0	0	12.22182841	0	0	0	0	failed	74.72680551	TRUE
732101774	1.048699365	nucleus+	79.5	14440	Pass	IT (L2-3)	excitatory	1.1	68.63405042	74.1	12.70839906	43.35806737	4.485317314	92.69655782	0	0	5.980423085	0	0.747552886	0	0	medium quality	1406.411672	TRUE
696111753	0.698263002	nucleus-	104.5	11856	Pass	IT (L2-3)	excitatory	0.7	37.0143613	68.3	0	44.37019074	0	0	0	0	0	0	0	0	0	failed		TRUE
793615764	0.996608521	nucleus+	95.4	13834	Pass	IT (L2-3)	excitatory	1	25.49243776	74.6	41.93334805	98.21231516	3.310527477	104.8333701	0	0	0	0	29.7947473	3.310527477	0	high quality	1544.402056	TRUE
774420848	0.967579171	nucleus+	106.1	11789	Pass	IT (L2-3)	excitatory	1	25.67766796	73.9	7.939524641	93.28941453	0	173.6771015	0	0	38.70518262	0	0	0	0	high quality	1912.351012	TRUE
783698501	0.922929699	nucleus+	83.4	12021	Pass	IT (L2-3)	excitatory	1	24.36703944	69.9	111.0835372	68.54090592	0	62.63220714	0	0	431.3350114	0	0	0	0	high quality		TRUE
732170615	0.7885773	nucleus+	92.5	15538	Pass	IT (L2-3)	excitatory	0.8	95.59687948	76.9	40.10559357	13.36853119	36.54065192	43.67053522	0	0	1.782470825	0	0	0	0	medium quality	981.6306562	TRUE
652075403	0.801567974	nucleus+	49.4	8701	Pass	IT (L2-3)	excitatory	0.9	25.63529936	52.1	119.4926355	90.0987252	15.33595323	0	0	0	0	0.638998051	0	0	0	failed	1151.786034	TRUE
1001692848	0.978200668	nucleus+	60	12827	Pass	IT (L2-3)	excitatory	1	31.36815213	57.9	137.3804599	30.52899109	0	0	2.544082591	0	119.5718818	0	2.544082591	0	0			FALSE
737988336	0.79572497	nucleus+	83.7	14557	Pass	IT (L2-3)	excitatory	0.8	111.5161296	71.8	7.253262155	32.6396797	0	30.82636416	0	0	9.066577693	0	3.626631077	0	0	high quality	1677.149114	TRUE
642867575	0.828460263	nucleus+	44.1	10044	Pass	IT (L2-3)	excitatory	0.9	34.41012042	71	92.39780709	181.0623695	11.19973419	174.5291912	0	0	0	0	18.66622365	0	0	medium quality	971.382652	TRUE
770511487	0.711923066	nucleus+	90	9831	Pass	IT (L2-3)	excitatory	0.8	12.12444485	67.8	49.11813304	82.51846351	46.17104506	240.6788519	0	0	0	0	0	0	0	failed	1572.73951	TRUE
786520776	0.993925935	nucleus+	128.1	14993	Pass	IT (L2-3)	excitatory	1	30.6363539	65.7	104.312516	69.90013959	176.3634291	176.3634291	0	0	0	3.226160289	0	0	0	medium quality	1879.405079	TRUE
737279366	0.797778718	nucleus+	52.4	11540	Pass	IT (L2-3)	excitatory	0.8	23.46259282	58.9	69.19422049	313.9367411	0	189.6434191	0	0	5.125497814	0	0	0	0	failed		TRUE
737424303	0.835399873	nucleus+	77.2	12170	Pass	IT (L2-3)	excitatory	0.9	31.88880476	67.7	57.57122908	244.9839536	0	31.84791396	0	0	12.24919768	0	0	0	0	high quality	1148.325385	TRUE
770466619	0.912472673	nucleus+	116.2	12282	Pass	IT (L2-3)	excitatory	1	39.04919628	76.7	6.810756325	63.2427373	0	0	0	0	22.37819935	0	15.56744303	0	0	medium quality	2010.051059	TRUE
758523114	0.731038507	nucleus-	69.1	6512	Fail	IT (L2-3)	excitatory	0.8	5.33937753	49.2	0	224.629003	0	0	0	0	0	0	211.5691772	0	0		2840.237214	TRUE
695503873	1.084822009	nucleus+	84.6	12751	Pass	IT (L2-3)	excitatory	1.1	27.10373263	67.4	84.46596394	14.90575834	0	0	0	0	103.5122107	0	0	0	0	failed	1605.478318	TRUE
768885440	0.777231224	nucleus+	81	12024	Pass	IT (L2-3)	excitatory	0.8	13.82007126	71.2	0	132.5262554	34.70925738	186.167835	0	0	86.24724561	0	18.93232221	0	0	high quality	1724.137188	TRUE
720878801	0.75772145	nucleus+	68.1	12912	Pass	IT (L2-3)	excitatory	0.8	36.30486849	69.6	0	50.03792647	2.274451203	14.78393282	0	0	22.74451203	0	0	0	0	high quality	2427.163416	TRUE
770611301	0.788725098	nucleus+	110.7	13255	Pass	IT (L2-3)	excitatory	0.8	37.28306956	77.2	29.29378358	92.60615453	15.11937217	0	0	0	0	0	0	0	0	high quality	1851.851505	TRUE
758834844	0.701280791	nucleus+	104.5	10588	Pass	IT (L2-3)	excitatory	0.8	18.9212557	68.9	116.5576082	78.84779376	0	10.28449484	3.428164946	1.714082473	0	0	0	0	0	failed	219.2582512	TRUE
805766558	0.910356173	nucleus+	46.3	15365	Pass	IT (L2-3)	excitatory	1	25.30432121	66.9	76.2645177	85.50870167	60.08719577	244.970875	0	0	0	0	0	0	0	failed	3720.927947	TRUE
732773465	0.745403657	nucleus+	105.9	17613	Pass	IT (L2-3)	excitatory	0.8	57.94488743	82.1	22.08086011	80.29403676	4.014701838	0	0	0	0	0	22.08086011	0	6.022052757	medium quality	2228.26084	TRUE
674643161	0.861588729	nucleus+	57.9	14545	Pass	IT (L2-3)	excitatory	0.9	30.68056234	76.1	61.49046744	114.7822059	0	0	0	0	18.44714023	0	0	0	0	medium quality	1049.450292	TRUE
737158657	0.96267451	nucleus+	66.7	12141	Pass	IT (L2-3)	excitatory	1	25.40172481	70.3	137.7868462	115.509931	2.475212806	171.6147546	0	0	0.825070935	0	0	0	0	high quality	508.5823654	TRUE
685802351	0.322085035	nucleus-	58.2	7600	Pass	IT (L2-3)	excitatory	0.4	6.587491623	54.1	0	173.8656019	1.498841396	0	0	25.48030373	0	0	0	0	0	high quality	833.363008	FALSE
685815936	0.979287864	nucleus+	77.7	17034	Pass	IT (L2-3)	excitatory	1	48.70086766	73.2	0	59.47967183	0	7.930622911	7.930622911	0	0	0	11.89593437	0	0	high quality		TRUE
770268354	0.759885707	nucleus+	96	11177	Pass	IT (L2-3)	excitatory	0.8	14.20162101	48.1	45.31006023	65.0605993	9.294371329	62.73700647	1.161796416	0	79.00215629	0	3.485389248	0	0	failed	11.4491276	TRUE
732056449	0.949562212	nucleus+	46.1	12336	Pass	IT (L2-3)	excitatory	1	20.01091886	68.4	50.70537227	26.48788104	8.324762612	0.756796601	34.81264365	0	0	0	11.35194902	0	0	failed		TRUE
770369798	0.954397548	nucleus+	56.4	13621	Pass	IT (L2-3)	excitatory	1	31.57519987	77.1	35.48247626	61.765792	15.76998945	211.5806918	0	0	24.96914996	0	15.76998945	0	0	high quality	4387.567995	TRUE
774416149	0.859697305	nucleus+	98.8	13108	Pass	IT (L2-3)	excitatory	0.9	33.37508532	61.6	55.33910737	82.52323029	2.912584598	112.6199378	5.825169197	0	153.3961222	0	1.941723066	0	0	medium quality	1498.127655	TRUE
677094878	0.927604222	nucleus+	82.9	13281	Pass	IT (L2-3)	excitatory	1	36.22437823	75.5	7.858252835	46.16723541	0	88.4053444	0	0	0	0	2.946844813	0	0	failed	995.8445383	TRUE
665713811	0.777312732	nucleus+	70.8	13202	Pass	IT (L2-3)	excitatory	0.8	21.55904254	66.1	149.557678	111.6560747	0	0	0	0	0	0	0	0	0	high quality	1690.456169	TRUE
696106680	0.896680232	nucleus+	105	14084	Pass	IT (L2-3)	excitatory	0.9	41.11828545	70.3	0	31.39997782	3.924997228	634.8683016	0	0	44.15621881	5.887495842	32.38122713	0	0	failed	1890.464332	TRUE
794208988	0.874640732	nucleus+	66.8	10290	Pass	IT (L2-3)	excitatory	0.9	16.71655762	73.4	40.97132008	81.94264015	4.996502448	0	0	0	0	0	0	0	0	failed	3292.182004	TRUE
770255641	0.956300074	nucleus+	116	13142	Pass	IT (L2-3)	excitatory	1	36.81723565	66	106.167748	55.32685461	7.476601974	53.83153421	0	0	31.40172829	0	11.96256316	0	1.495320395	high quality	2608.695468	TRUE
732048784	0.788897631	nucleus+	50.9	12377	Pass	IT (L2-3)	excitatory	0.8	24.74223291	72	38.285827	66.58404696	138.994198	0	0	0	0	0	0	0	0	failed	3398.443344	TRUE
767433014	0.737012427	nucleus+	113.8	11916	Pass	IT (L2-3)	excitatory	0.8	22.08718873	74.9	80.39896262	55.13071723	0	0	0	0	0	0	1.148556609	0	0	high quality	3129.074738	TRUE
793375469	1.194565244	nucleus+	53.8	14670	Pass	IT (L2-3)	excitatory	1.2	36.01989875	74.4	188.5510896	119.0848987	28.66858673	540.292596	6.615827706	0	173.1141583	0	11.02637951	0	0	failed	2846.974742	TRUE
654311730	0.63566524	nucleus+	45.3	9105	Pass	IT (L6)	excitatory	0.7	20.16121058	80.1	0	229.3171561	9.120568707	9.120568707	143.3232225	0	0	0	0	0	7.81763032	failed	1104.530744	FALSE
760514840	1.02871637	nucleus+	43.1	12981	Pass	IT (L6)	excitatory	1.1	32.03927062	77.3	33.36561948	144.2572372	6.869392245	46.12306222	6.869392245	0	0	2.944025248	0.981341749	0	0	failed	1372.997759	FALSE
786448080	0.980583751	nucleus+	49.8	13453	Pass	IT (L6)	excitatory	1	55.46453342	76.8	0	62.51312375	9.617403654	16.83045639	0	0	0	0	0	0	0	medium quality	1199.400469	FALSE
707833551	0.837366454	nucleus+	40.9	12141	Pass	IT (L3-5)	excitatory	0.9	28.61527571	59.9	0	51.65369722	27.05669854	737.9099602	4.099499779	0	7.379099602	0	0	0	0	failed	7.141313595	TRUE
770255008	1.080275314	nucleus+	57.1	11418	Pass	IT (L3-5)	excitatory	1.1	26.00444445	63.2	13.82004061	145.1104264	28.50383377	101.9227995	0	0	300.5858833	0	0	0	0	high quality		TRUE
769293848	0.92147459	nucleus+	48.3	13610	Pass	IT (L3-5)	excitatory	1	29.6211324	68.2	0	103.6337496	26.27334496	229.1619533	0	0	173.6960028	0	0	0	0	failed	347.3227385	TRUE
774356649	0.988927913	nucleus+	93.4	12218	Fail	IT (L3-5)	excitatory	1	5.329272064	26.8	0	123.0343217	0	672.587625	16.40457622	0	19.68549146	0	0	0	0		5555.555497	TRUE
774429713	0.99899038	nucleus+	75.3	12215	Pass	IT (L3-5)	excitatory	1	30.21075299	73	2.783925614	115.0689254	12.06367766	356.3424785	0	0	69.59814034	0	7.423801636	0	0	medium quality	2724.177143	TRUE
793696263	0.785560455	nucleus+	70.9	16375	Pass	IT (L3-5)	excitatory	0.8	36.89555416	75.6	50.57029501	62.82976047	4.597299546	121.0622214	18.38919818	0	27.58379728	0	7.66216591	0	0	failed	1885.311103	TRUE
794276683	0.802822752	nucleus+	65.9	11583	Pass	IT (L3-5)	excitatory	0.9	14.63215093	74.1	0	126.8993319	1.232032348	210.6775315	0	0	70.22584385	0	0	0	0	high quality	3647.416592	TRUE
1010279073	0.714020942	nucleus+	50	9047	Pass	IT (L3-5)	excitatory	0.8	19.16644981	64.2	0	30.94953163	0	144.4311476	0	0	0	0	0	0	0			FALSE
798338649	0.322838089	nucleus+	62	8175	Fail	IT (L3-5)	excitatory	0.4	7.55830113	28.9	0	0	0	0	0	0	0	0	0	0	0		6.628299	FALSE
774421995	0.921440691	nucleus+	66.5	12731	Pass	IT (L3-5)	excitatory	1	22.54383961	71.1	0	107.2995364	0	607.0088057	0	0	210.5114713	0	0	0	0	high quality	4040.404581	TRUE
768891309	0.85845432	nucleus+	50.6	13214	Pass	IT (L3-5)	excitatory	0.9	16.05001393	68.6	0	178.2689054	0	94.31000158	0	0	104.6610993	0	43.70463488	0	0	medium quality	1073.345479	TRUE
1010250163	0.705634996	nucleus+	61.6	7155	Pass	IT (L3-5)	excitatory	0.8	10.49528769	59.6	114.7530723	344.2592168	0	709.3826285	10.43209748	0	0	0	0	0	0	medium quality	1447.527808	FALSE
854573990	0.859996154	nucleus+	53.4	9819	Fail	IT (L3-5)	excitatory	0.9	23.71100113	21.8	0	123.4091381	0	378.1045932	0	0	0	0	0	0	0		1048.951205	FALSE
811814337	1.079554128	nucleus+	64.3	13343	Pass	IT (L3-5)	excitatory	1.1	24.791452	63	0	105.6036706	0	294.9619766	30.34588237	0	0	0	0	0	0	high quality	2988.791065	FALSE
839940598	1.125700496	nucleus+	47.7	11160	Pass	IT (L3-5)	excitatory	1.2	22.41928738	67.2	0	88.46489744	6.171969589	272.5953235	0	0	0	0	0	0	0	failed	1998.335318	FALSE
857558720	0.905431004	nucleus+	37	8602	Pass	IT (L3-5)	excitatory	1	10.68758395	64.3	0.95524943	208.2443757	0.95524943	567.4181614	0	0	0	0	0	0	0	high quality	663.7175944	FALSE
902514109	0.847754249	nucleus+	77.7	12127	Pass	IT (L3-5)	excitatory	0.9	38.13797644	44.9	87.87391644	59.44411994	0	687.4841698	0	0	0	0	0	0	0	failed	1721.664138	FALSE
717080843	0.936163405	nucleus+	59.7	11385	Pass	IT (L3-5)	excitatory	1	14.96241138	67.5	29.9347078	149.673539	0	112.8308217	0	0	28.78337288	0	0	0	0	failed	1140.301992	FALSE
811950289	0.983009059	nucleus+	58.5	12296	Pass	IT (L3-5)	excitatory	1	25.37955015	68.7	0	145.2338373	30.34736899	234.1082751	0	0	0	0	0	0	8.670676855	high quality	1143.946209	FALSE
839998198	0.902811753	nucleus+	45.5	10901	Pass	IT (L3-5)	excitatory	1	24.48733001	69	131.6636433	121.5356707	0	521.0279217	0	0	0	0	100.1543953	0	0	failed	1159.4204	FALSE
857537350	0.805974662	nucleus+	33.9	10276	Pass	IT (L3-5)	excitatory	0.9	13.49255207	54	59.57974331	216.3685415	0	276.9935434	0	0	49.12715676	0	60.62500196	0	0	failed	1057.734708	FALSE
868007302	0.870380809	nucleus+	36.2	9302	Pass	IT (L3-5)	excitatory	0.9	11.97537495	48.1	68.61163321	281.7235242	0	387.7596846	0	0	0	0	0	0	0	failed		FALSE
880955268	0.988901241	nucleus+	43.1	11559	Pass	IT (L3-5)	excitatory	1	24.35983035	55.4	26.70374673	72.48159826	64.85195634	432.9821791	0	13.35187336	0	0	0	0	0	failed		FALSE
902475774	1.089117678	nucleus+	51.2	12539	Pass	IT (L3-5)	excitatory	1.1	25.14022124	58.1	77.693948	218.7383459	1.195291508	266.5500062	1.195291508	0	0	0	0	0	0	high quality	1365.964867	FALSE
911111047	0.99101854	nucleus+	45.8	9903	Pass	IT (L3-5)	excitatory	1	16.42009878	65.4	0	159.6586608	0	111.0269997	0	0	0.91757851	0	13.76367765	0	4.587892552	high quality	40.98434861	FALSE
1005043037	0.814205198	nucleus+	39.9	9592	Pass	IT (L3-5)	excitatory	0.9	10.03078108	61.4	25.36254347	107.0862946	0	143.7210797	0	0	0	0	0	0	0	medium quality	439.8026623	FALSE
1010242699	0.699654529	nucleus+	42.2	8945	Pass	IT (L3-5)	excitatory	0.7	9.232299905	57.6	68.75460656	236.5158466	33.00221115	134.7590289	0	0	13.75092131	0	0	0	0	medium quality	2058.320512	FALSE
1010245625	0.7483147	nucleus+	49.5	8895	Pass	IT (L3-5)	excitatory	0.8	11.33725586	53	0	230.9072286	8.881047253	621.6733077	0	0	0	0	8.881047253	0	0	medium quality	1228.878848	FALSE
653828144	0.779128184	nucleus+	57.4	8479	Pass	IT (L3-5)	excitatory	0.8	27.79701137	76.3	0	252.8500599	0	223.8672467	0	0	0	0	3.997629406	0	0	failed	2716.8309	FALSE
811933255	0.749940457	nucleus+	36.8	12295	Pass	IT (L3-5)	excitatory	0.8	16.75200814	71.1	0	355.1177163	3.133391614	0	0	0	0	0	37.60069937	6.266783229	0	failed	3342.620692	FALSE
812424665	0.896970589	nucleus+	37.7	11873	Pass	IT (L3-5)	excitatory	0.9	14.22516334	64.1	79.19537499	237.586125	0	389.284308	0	0	0	0	24.53941197	0	0	failed	1577.908566	FALSE
832554393	1.093492282	nucleus+	37	11504	Pass	IT (L3-5)	excitatory	1.1	23.49865135	63.8	39.84710518	147.581871	8.854912263	658.2151449	0	0	0	0	28.0405555	0	0	failed	1880.877607	FALSE
857595743	0.933962741	nucleus+	44.7	9537	Pass	IT (L3-5)	excitatory	1	10.69381837	56.8	0	326.7522724	0	519.2574871	0	0	0	0	0	0	0	failed	2536.998169	FALSE
911063433	0.921452315	nucleus+	47.4	9706	Pass	IT (L3-5)	excitatory	1	13.81280272	60.6	0	158.5377884	1.761530982	304.7448599	83.67272164	0	0	0	7.046123927	0	0	failed	1533.546771	FALSE
977149518	0.853412459	nucleus+	55.4	12156	Pass	IT (L3-5)	excitatory	0.9	16.26668045	60.3	0	630.5208222	0	130.5218263	0	0	0	0	10.04014048	0	0	failed	10.8666595	FALSE
1001465701	0.898530584	nucleus+	53.7	11207	Pass	IT (L3-5)	excitatory	0.9	16.63687733	71.6	180.0245932	201.3834432	0	475.9972295	0	0	0	0	0	0	0	failed	3034.134941	FALSE
758785442	0.860771824	nucleus+	67.7	9865	Pass	IT (L3-5)	excitatory	0.9	17.50743427	65.2	0	281.3735971	0	1191.648055	0	0	0	0	0	0	0	failed		FALSE
783629881	0.963860121	nucleus+	57.7	9847	Pass	IT (L3-5)	excitatory	1	10.18764254	51.6	31.1207811	59.53540733	0	231.3762421	0	0	0	0	0	0	0	high quality	1530.612398	FALSE
767425258	0.730435356	nucleus+	67.1	10255	Pass	IT (L3-5)	excitatory	0.8	8.4159116	68.5	0	208.6711896	0	88.87846964	0	0	0	0	23.18568773	0	0		4979.253902	FALSE
832526715	1.024542823	nucleus+	36.7	11313	Pass	IT (L3-5)	excitatory	1.1	16.90191275	73.4	6.422896341	345.5518231	0	479.148067	0	0	0	0	0	0	0	high quality	3630.86276	FALSE
839971090	0.948133894	nucleus+	34.2	11308	Pass	IT (L3-5)	excitatory	1	17.7930819	60.8	96.48735254	179.0094304	2.539140856	402.4538257	0	0	0	0	0	1.269570428	34.27840156	failed	4355.718621	FALSE
840047288	0.962945051	nucleus+	44.1	11679	Pass	IT (L3-5)	excitatory	1	22.36820719	63.7	0	180.303595	0	532.8525237	0	0	0	0	8.058261229	0	0	high quality	3129.074272	FALSE
852955642	0.945589344	nucleus+	58.5	11142	Pass	IT (L3-5)	excitatory	1	18.18002668	59.1	116.2599184	134.5600908	0	85.04197737	0	0	0	0	0	0	0	medium quality	2687.570612	FALSE
852975046	0.812426818	nucleus+	48.7	10637	Pass	IT (L3-5)	excitatory	0.9	18.46589214	56.8	1.111722559	118.9543138	0	271.2603043	0	0	0	0	0	0	0	high quality	682.3998139	FALSE
880537338	0.719648973	nucleus+	49	8771	Pass	IT (L3-5)	excitatory	0.8	12.08536899	70.3	0	66.70395247	0	0	0	0	0	0	15.3932198	0	0	medium quality	3896.10364	FALSE
880966061	0.948603478	nucleus+	47.2	9871	Pass	IT (L3-5)	excitatory	1	18.25534436	51.9	48.43839166	210.4042638	7.568498697	27.24659531	0	0	0	0	0	0	0	medium quality		FALSE
880976450	0.724403376	nucleus+	48	11663	Pass	IT (L3-5)	excitatory	0.8	20.56565179	63.2	81.29472206	465.4521341	0	307.6447325	0	0	0	0	33.47429732	0	0	failed	4469.273788	FALSE
889779159	1.015105371	nucleus+	57	11510	Pass	IT (L3-5)	excitatory	1.1	27.63159202	61.1	67.69694977	203.0908493	0	381.3134314	0	0	0	0	27.63140807	0	0	high quality	4074.703697	FALSE
902490368	0.845045086	nucleus+	55.1	11665	Pass	IT (L3-5)	excitatory	0.9	15.43236816	56.5	104.0977161	133.5166358	14.70945988	79.20478397	0	0	0	0	0	0	0	failed	3265.306434	FALSE
911137377	0.835455354	nucleus+	33.8	8423	Pass	IT (L3-5)	excitatory	0.9	11.1936435	56.1	4.920596337	284.4104683	0	131.8719818	0	0	0	0	0	0	0	failed	3619.911347	FALSE
911155494	0.875613734	nucleus+	62.4	10830	Pass	IT (L3-5)	excitatory	0.9	10.63756602	77.5	112.2629614	38.46045901	1.039471865	320.1573345	0	0	0	0	88.35510854	0	0	high quality	2298.850592	FALSE
1005040969	0.884819113	nucleus+	61.2	9335	Pass	IT (L3-5)	excitatory	0.9	14.33266913	49.3	0	290.0931312	0	143.162844	0	0	0	0	0	0	0	medium quality	4588.911308	FALSE
811891500	1.020908201	nucleus+	58.6	9965	Pass	IT (L3-5)	excitatory	1.1	11.6862339	65	65.39532045	338.4494655	1.147286324	268.4649997	0	0	0	0	22.94572647	0	0	high quality	1016.088204	FALSE
811964796	0.942591904	nucleus+	53	13098	Pass	IT (L3-5)	excitatory	1	28.5007695	79	102.9314049	205.8628098	41.78403564	346.501759	2.038245641	0	0	0	17.32508795	9.172105385	2.038245641	failed	1338.538981	FALSE
811989435	0.827697924	nucleus+	52.1	11939	Pass	IT (L3-5)	excitatory	0.9	21.91504667	72.5	0	160.8883496	9.222899024	149.6159175	7.173365907	0	0	1.024766558	0	0	0	high quality	912.8956987	FALSE
867978285	0.781407639	nucleus+	48.5	8785	Pass	IT (L3-5)	excitatory	0.8	13.38267689	41.2	0	145.2678982	0	140.7282764	0	0	0	0	0	0	0	failed	1244.813476	FALSE
880303261	0.904892904	nucleus+	48.7	10525	Pass	IT (L3-5)	excitatory	1	13.60470172	68.2	371.2908049	172.0314063	0	102.7237893	0	0	0	0	0	0	0	failed	1373.783664	FALSE
902446347	1.053025278	nucleus+	56.9	12228	Pass	IT (L3-5)	excitatory	1.1	23.94770133	68.6	48.40212485	252.9011024	0	291.6228022	0	0	1.210053121	0	0	0	0	high quality	5797.103925	FALSE
977126923	0.864297384	nucleus+	45	10727	Pass	IT (L3-5)	excitatory	0.9	13.19457737	54.1	0	28.68934765	0	256.1548897	0	0	0	0	0	0	0	medium quality	2586.207696	FALSE
1001475573	0.801427842	nucleus+	61.4	9341	Pass	IT (L3-5)	excitatory	0.9	14.02571501	53.1	0	164.586799	0	317.417398	0	0	0	0	58.78099963	0	0	medium quality	1248.699411	FALSE
1010237164	0.947773151	nucleus+	55.1	9586	Pass	IT (L3-5)	excitatory	1	10.69151506	65.5	212.9494564	420.5751765	0	372.6615488	0	0	0	0	0	0	0	high quality	2053.036928	FALSE
902534917	0.793731246	nucleus+	36.8	11685	Pass	IT (L3-5)	excitatory	0.8	16.28115615	56.2	222.8663096	127.8370202	0	142.5439341	0	0	0	0	0	0	0	high quality	3809.525557	FALSE
717075725	1.056505251	nucleus+	57.2	10515	Pass	IT (L3-5)	excitatory	1.1	10.35306936	68.2	106.787016	118.65224	0	272.900152	66.87671709	0	0	0	0	0	0	failed	8.605115149	FALSE
793631982	0.827571055	nucleus+	41.2	11518	Pass	IT (L3-5)	excitatory	0.9	14.11070077	71.3	0	95.26940443	1.341822598	182.4878733	0	0	0	0	72.45842027	0	0	failed	1859.023882	FALSE
832515726	1.093432146	nucleus+	47	13126	Pass	IT (L3-5)	excitatory	1.1	31.79630074	88.8	164.9906036	116.7006708	0	263.5825496	4.024161063	0	0	0	0	0	0	high quality		FALSE
857596973	0.905721411	nucleus+	42.9	8837	Pass	IT (L3-5)	excitatory	1	13.29597714	63.2	0	254.062577	0	587.6409223	0	0	0	0	19.39408985	0	0	failed	1416.765175	FALSE
1001506164	0.860445264	nucleus+	45.6	9456	Pass	IT (L3-5)	excitatory	0.9	12.00581834	60.9	0	193.6009202	2.847072355	316.0250315	0	0	0	0	0	0	0	failed	4419.89216	FALSE
889771492	1.033613269	nucleus+	46.3	11214	Pass	IT (L3-5)	excitatory	1.1	27.94129928	62.2	0	176.9204055	0	681.4711915	0	0	0	0	93.92070908	0	0	medium quality	53.10680471	FALSE
977126786	0.903745834	nucleus+	55.2	10145	Pass	IT (L3-5)	excitatory	1	10.31467503	52.8	81.50748086	555.2697133	0	219.0513548	2.547108777	0	0	0	20.37687021	0	0		4790.420494	FALSE
811930416	1.049097934	nucleus+	41.4	11570	Pass	IT (L3-5)	excitatory	1.1	12.49947836	70.4	127.1528953	92.84179657	7.064049739	209.9031922	0	0	0	0	3.027449888	0	0	failed	1136.363843	FALSE
853279085	0.805599717	nucleus+	70.3	11093	Pass	IT (L3-5)	excitatory	0.9	24.87576351	69.5	181.6588538	287.9121457	0	298.1947223	0	0	0	0	0	0	0	failed	2325.58203	FALSE
868046784	0.72351989	nucleus+	67.9	8639	Pass	IT (L3-5)	excitatory	0.8	10.01490788	43.1	0	83.97726042	0	315.218992	0	0	0	0	0	0	0	failed	2471.679345	FALSE
902470319	1.110329251	nucleus+	46.2	11530	Pass	IT (L3-5)	excitatory	1.2	21.16400609	65.9	14.0244284	296.6706007	0	241.6516893	0	0	0	0	18.33963713	0	0	failed	5274.724009	FALSE
1001491745	0.869791495	nucleus+	40	10170	Pass	IT (L3-5)	excitatory	0.9	15.72363726	64.9	108.6270937	322.3771813	0	133.1557923	0	0	0	0	38.54509776	0	0	high quality	2150.538457	FALSE
880961891	0.947361509	nucleus+	56.8	11400	Pass	IT (L3-5)	excitatory	1	23.53149027	46.6	76.15323448	224.9176925	15.93904908	818.2045193	8.855027265	0	0	0	12.39703817	0	0	failed	3370.784093	FALSE
880971101	0.669576478	nucleus+	35.4	6617	Pass	IT (L3-5)	excitatory	0.7	17.8186252	20.5	0	234.0226364	0	106.3739256	0	0	0	0	0	0	0	medium quality	6779.664294	FALSE
911123518	0.661582137	nucleus+	54.7	11384	Pass	IT (L3-5)	excitatory	0.7	11.24659488	62.1	0	254.7162852	0	73.76399211	0	0	0	0	0	0	0	failed	3153.746069	FALSE
811970571	0.889015299	nucleus+	45.9	11814	Pass	IT (L3-5)	excitatory	0.9	25.13155666	73	60.74500099	229.6161037	0	375.4041061	0	0	0	0	6.074500099	0	0	failed	1450.151062	FALSE
868226529	0.97840335	nucleus+	70.1	11241	Pass	IT (L3-5)	excitatory	1	18.99945474	65.8	0	150.8768401	0	582.4547779	0	0	0	0	0	0	0	high quality	1660.900689	FALSE
1010242112	0.615751516	nucleus+	42.3	8043	Pass	IT (L3-5)	excitatory	0.7	7.319243248	63.2	196.9789064	236.3746876	0	219.4907814	0	0	0	0	0	0	0	failed	2996.257024	FALSE
1010268156	0.526164898	nucleus+	46.7	9157	Pass	IT (L3-5)	excitatory	0.6	11.9332547	59.5	0	10.08837416	26.90233109	252.2093539	16.81395693	0	0	0	0	0	0	high quality	2316.603136	FALSE
902424930	1.071359299	nucleus+	45.9	12056	Pass	IT (L3-5)	excitatory	1.1	20.15439496	63.6	9.691195441	131.3695382	0	405.953409	54.91677417	0	0	0	0	0	0	failed	3503.649579	FALSE
805787340	0.859267151	nucleus+	54.3	11659	Pass	IT (L3-5)	excitatory	0.9	19.21075089	82.2	46.61888042	243.3278149	0	42.07069696	0	0	0	1.137045864	0	0	0	failed	2912.622392	FALSE
868266715	0.863310459	nucleus+	34.5	12726	Pass	IT (L3-5)	excitatory	0.9	23.95717275	60.4	0	238.0409015	0	529.5864094	0	0	0	0	2.183861482	0	0	failed	1719.19789	FALSE
806191836	0.607926469	nucleus+	35.4	9398	Pass	IT (L3-5)	excitatory	0.7	7.961061167	72.9	0	583.7379459	33.71771529	429.9008699	69.54278778	0	0	0	0	0	0	failed	3738.316514	FALSE
812017820	0.65407786	nucleus+	36.3	8862	Pass	IT (L3-5)	excitatory	0.7	12.77107019	71.7	158.6028366	111.2042877	0	158.6028366	14.58416888	0	0	0	0.911510555	0	0	failed		FALSE
840015014	0.87139379	nucleus+	45.5	9038	Pass	IT (L3-5)	excitatory	0.9	14.32999545	61.4	79.44051448	121.4972574	0	307.4815207	0	0	0	0	0	0	0	failed	4332.130258	FALSE
854615513	0.927069506	nucleus+	34.5	9236	Pass	IT (L3-5)	excitatory	1	21.43084755	60.3	0	254.2197572	0	176.1261063	0	0	0	0	85.57070259	0	0	failed	2187.785594	FALSE
759006530	0.810316478	nucleus+	46.4	9054	Pass	IT (L3-5)	excitatory	0.9	21.44006266	63.4	0	197.3671844	0	418.2304622	0	0	0	3.132812451	0	0	0	high quality	1559.454479	FALSE
805743256	0.932778963	nucleus+	44.9	11732	Pass	IT (L3-5)	excitatory	1	20.04335957	62.3	0	127.4282982	0	770.415124	0	0	0	0	1.169066956	0	0	high quality	2018.50324	FALSE
1001497435	0.830387664	nucleus+	38.1	9804	Pass	IT (L3-5)	excitatory	0.9	14.24858874	57.4	91.58833454	192.8175464	33.74307062	592.9139552	0	0	0	0	0	0	0	high quality	1310.75912	FALSE
805759869	0.820203229	nucleus+	42.2	10451	Pass	IT (L3-5)	excitatory	0.9	11.44644844	67	4.024614543	593.630645	0	196.1999589	0	0	0	0	0	0	0	medium quality	3230.146897	FALSE
977164369	0.884558788	nucleus+	57.6	11318	Pass	IT (L3-5)	excitatory	0.9	12.82183232	64.7	0	179.9129498	16.14603396	193.7524075	0	0	0	0	4.613152559	0	0	high quality		FALSE
868146211	0.798869269	nucleus+	55.8	10793	Pass	IT (L3-5)	excitatory	0.8	20.11298403	56.3	0	92.75214615	129.6295055	204.5017198	0	0	0	0	5.587478684	0	0	high quality	2505.219366	FALSE
1010245571	0.761877594	nucleus+	45.9	8608	Pass	IT (L3-5)	excitatory	0.8	11.05529858	51.2	45.42119423	0	0	125.7817686	0	0	0	0	0	0	0	failed	29.70405	FALSE
880961835	0.985142104	nucleus+	50.6	10313	Pass	IT (L3-5)	excitatory	1	13.75446253	69.4	0	182.5569875	0	196.9154023	0	0	0	0	0	0	0	high quality	1603.206762	FALSE
835861571	0.758391929	nucleus+	70.1	10817	Pass	IT (L3-5)	excitatory	0.8	25.52320859	65.5	19.6569856	204.4326503	0	86.49073665	0	0	0	0	0	0	0	failed	2283.539737	FALSE
853203518	0.813115381	nucleus+	71.7	10690	Pass	IT (L3-5)	excitatory	0.9	22.20635972	65.2	0	184.106333	0	184.106333	0	0	0	0	0	0	0	failed	1864.802308	FALSE
889792828	0.894274664	nucleus+	57.9	11620	Pass	IT (L3-5)	excitatory	0.9	36.23031368	67.2	0	280.7467253	38.1449355	289.9015098	0	0	0	0	9.154784519	0	0	failed	3503.649579	FALSE
1000252365	0.667281917	nucleus+	75.4	5375	Pass	IT (L3-5)	excitatory	0.7	13.47952889	60.6	0	118.2172834	0	945.7382669	0	0	0	0	0	0	0	medium quality	769.724135	FALSE
977132581	0.842180907	nucleus+	58.8	9314	Pass	IT (L3-5)	excitatory	0.9	10.87674962	51.3	0	332.761519	11.47453514	286.8633784	0	0	0	0	0	0	0	failed		FALSE
868182038	0.941353703	nucleus+	53.4	9837	Pass	IT (L3-5)	excitatory	1	15.55416384	67.4	5.793313126	90.37568477	0	652.327058	0	0	0	0	0	0	0	high quality	4752.474983	FALSE
811963128	0.865630211	nucleus+	51.6	13363	Pass	IT (L3-5)	excitatory	0.9	21.37789981	73.2	26.51408693	231.2028381	41.36197562	348.9253841	0	0	0	2.121126955	1.060563477	0	0	high quality	5240.17395	FALSE
767202096	0.648153672	nucleus+	111.6	10454	Pass	IT (L3-5)	excitatory	0.7	11.02004588	62.3	114.0068003	116.5124443	0	41.34312539	0	0	0	0	0	0	0	medium quality	1131.541638	FALSE
806155743	0.958966645	nucleus+	28.6	10318	Pass	IT (L3-5)	excitatory	1	11.14242312	78.8	86.16543764	186.357807	0	345.6636743	40.07694774	0	0	0	0	0	0	failed	2175.883498	FALSE
880949608	0.8590521	nucleus+	62.5	9635	Pass	IT (L3-5)	excitatory	0.9	17.15652284	52.8	20.38010753	311.2598241	181.5682307	461.3315251	0	0	0	0	0	0	0	high quality	149.495408	FALSE
656928420	0.377977533	nucleus-	49.2	10250	Pass	IT (L3-5)	excitatory	0.4	9.309196387	64.7	7.022929866	704.299538	25.08189238	350.1432176	0	0	0	0	0	0	0	failed	224.445024	FALSE
805735726	1.091850661	nucleus+	34.9	12157	Pass	IT (L3-5)	excitatory	1.1	14.78030558	70.5	97.68626246	196.4701234	75.73429337	431.3561927	0	0	0	0	0	0	0	failed	3124.999553	FALSE
857631402	0.820058624	nucleus+	84.2	10289	Pass	IT (L3-5)	excitatory	0.9	18.52593694	56.1	0	50.15616189	17.62243526	672.3636837	0	0	0	0	1.355571943	0	0	high quality	4395.605552	FALSE
1005032781	0.763015945	nucleus+	54.1	8878	Pass	IT (L3-5)	excitatory	0.8	11.76968358	48.1	0	474.6686526	16.36788457	45.01168258	94.1153363	0	0	0	94.1153363	0	0	high quality	1002.087746	FALSE
1010240822	0.623209057	nucleus+	32.5	8741	Fail	IT (L3-5)	excitatory	0.7	8.252832498	30.4	36.51334106	18.25667053	0	511.1867749	0	0	0	0	0	0	0		1057.268992	FALSE
835623782	0.953103526	nucleus+	42.8	10180	Pass	IT (L3-5)	excitatory	1	19.77074467	60.9	0	205.52389	0	57.47702008	0	0	0	0	0	0	0	failed	993.3775845	FALSE
880542523	0.810652562	nucleus+	53.5	10376	Pass	IT (L3-5)	excitatory	0.9	11.30149236	61.7	0	187.9540971	0	106.7579272	0	0	0	0	30.07265554	0	0	high quality	1049.408911	FALSE
750843552	0.793971258	nucleus+	54	7154	Pass	IT (L3-5)	excitatory	0.8	14.34881978	75.8	0	104.8415844	0	524.2079218	0	0	0	0	0	0	0	high quality	1280.683299	FALSE
911084481	0.931169178	nucleus+	49	9368	Pass	IT (L3-5)	excitatory	1	16.17526825	56.9	0	64.69592913	0	123.4199263	0	0	0	0.995321987	17.91579576	0	0	high quality	1227.621648	FALSE
868067910	0.764337379	nucleus+	47	13233	Pass	IT (L3-5)	excitatory	0.8	32.01707075	44.5	38.1807973	130.2638967	0	256.0359349	0	0	0	0	0	0	0	failed	1921.537507	FALSE
653808728	0.92560566	nucleus+	60.9	8154	Pass	IT (L3-5)	excitatory	1	23.19162424	62.6	0	166.4172433	0	464.0247221	0	0	0	0	0	0	0	high quality	1761.602211	FALSE
805767391	0.82720887	nucleus+	46.6	11025	Pass	IT (L3-5)	excitatory	0.9	17.72381598	74.8	0	255.4385092	0	60.21744325	0	0	0	0	0	0	0	failed	4938.27068	FALSE
868080901	0.822899871	nucleus+	39.2	11927	Pass	IT (L3-5)	excitatory	0.9	23.8510445	58.7	0	168.429941	0	251.5220452	3.36859882	0	0	0	0	0	0	failed	1128.880845	FALSE
1000248427	0.922504479	nucleus+	78.7	9142	Pass	IT (L3-5)	excitatory	1	13.66815513	57.9	254.9682906	39.50212952	0	237.0127771	3.591102684	0	0	0	0	0	0	failed	3738.317847	FALSE
1010240782	0.72109943	nucleus+	41.4	8645	Pass	IT (L3-5)	excitatory	0.8	11.3572628	57.3	0	182.9989302	0	211.1526117	0	0	0	0	0	0	0	high quality	2205.882624	FALSE
751317681	0.864637176	nucleus+	50	11217	Pass	IT (L3-5)	excitatory	0.9	25.70183369	68	55.3917446	103.3528893	0	235.7526691	0	0	0	0	0	0	0	medium quality		FALSE
839985374	0.870397046	nucleus+	39	9650	Pass	IT (L3-5)	excitatory	0.9	15.5213666	63.1	0	427.277245	0	349.2089075	0	0	0	0	0	0	0	failed	956.5565115	FALSE
880364341	0.8603642	nucleus+	61.4	12307	Pass	IT (L3-5)	excitatory	0.9	38.02677191	68.9	16.04801566	485.4524738	1.337334639	141.7574717	0	0	0	0	0	0	0	failed	2226.346178	FALSE
902449578	0.604812785	nucleus+	75.6	12776	Pass	IT (L3-5)	excitatory	0.7	26.61407718	64.9	109.627224	123.7376588	0	26.05003343	0	0	0	0	0	0	0	failed	3287.672234	FALSE
902461334	0.543568601	nucleus+	82.1	13034	Pass	IT (L3-5)	excitatory	0.6	49.6460338	62.4	7.171294741	82.46988953	0	160.1589159	23.9043158	15.53780527	0	0	25.09953159	0	0	failed		FALSE
738027231	0.90421117	nucleus+	64.4	10814	Pass	IT (L3-5)	excitatory	1	14.5004691	68.5	0	281.5558175	0	434.9138799	0	0	0	0	51.51872406	0	0	medium quality	3112.840671	TRUE
672646275	0.687564834	nucleus+	58	9640	Pass	IT (L3-5)	excitatory	0.7	16.80678384	54.6	98.79609897	77.62550633	0	585.7197296	0	0	0	0	0	0	0	high quality	1278.987018	TRUE
717087449	0.908234689	nucleus+	65.9	10640	Pass	IT (L3-5)	excitatory	1	18.18829835	74	0	181.9503361	0	314.3644551	0	0	0	21.9102499	24.76810858	0	0	failed	4727.557791	TRUE
720845889	0.929575673	nucleus+	46.1	11404	Pass	IT (L3-5)	excitatory	1	22.13693987	61.2	7.545537318	120.7285971	0	204.9870971	0	0	0	0	0	0	0	medium quality	1219.311965	TRUE
758312441	0.686896233	nucleus+	50.1	9178	Pass	IT (L3-5)	excitatory	0.7	17.62216954	64.1	0	242.5257198	0	113.0635918	0	0	0	0	0	0	11.22005109	high quality	1076.23336	TRUE
768904007	0.774728926	nucleus+	29.8	10451	Pass	IT (L3-5)	excitatory	0.8	11.83222456	74.2	19.2199067	251.9943323	18.1521341	91.82844311	0	0	0	0	0	0	0	high quality		TRUE
786443982	1.080669439	nucleus+	39.3	12972	Pass	IT (L3-5)	excitatory	1.1	55.42691348	68.7	35.18103039	227.0775598	0	761.1895666	0	0	41.57758137	0	0	0	0	medium quality	1420.958821	TRUE
793647709	0.644026419	nucleus+	41.3	11502	Pass	IT (L3-5)	excitatory	0.7	11.44846859	70.5	68.523618	167.2440846	6.968503525	141.692905	0	0	0	0	56.90944546	0	0	high quality	1320.132006	TRUE
798173253	0.820703937	nucleus+	42.3	12119	Pass	IT (L3-5)	excitatory	0.9	16.17998914	54.4	0	140.8650773	0	499.5383413	0	0	0	0	0	0	0	failed	1048.951415	TRUE
805752524	0.680353341	nucleus+	40.2	12578	Pass	IT (L3-5)	excitatory	0.7	19.1593674	66.8	96.07675893	254.0696514	0	117.4271498	0	0	0	0	0	0	0	failed	98.1835774	TRUE
811883255	0.780838656	nucleus+	34	12033	Pass	IT (L3-5)	excitatory	0.8	18.29442058	73	28.69641741	279.5243622	0	76.52377976	0	0	0	1.062830275	0	0	0	medium quality	1140.685049	TRUE
832627767	0.767941648	nucleus+	45.2	12406	Pass	IT (L3-5)	excitatory	0.8	29.43395265	79.4	0	146.5593364	0	315.1025732	0	0	0	0	0	0	0	high quality		TRUE
852447143	0.890109699	nucleus+	50.3	12996	Pass	IT (L3-5)	excitatory	0.9	19.47364672	56.5	0	181.8331124	0	4.692467417	0	0	0	1.173116854	1.173116854	0	1.173116854	failed		FALSE
1001449781	0.866959305	nucleus+	52	9581	Pass	IT (L3-5)	excitatory	0.9	24.07495438	54.3	0	392.4431154	0	78.48862307	0	0	0	0	62.79089846	0	0	high quality	739.1442846	FALSE
868257999	0.940950263	nucleus+	46.5	12542	Pass	IT (L3-5)	excitatory	1	19.82629294	62.2	0	319.6128904	0	239.4232763	0	0	2.291131831	0	20.62018648	0	0	failed	1013.514577	FALSE
902475622	0.747580632	nucleus+	49.9	12794	Pass	IT (L3-5)	excitatory	0.8	29.74859925	55.7	0	114.794998	0	100.582284	0	0	0	0	0	0	0	high quality	3908.793607	FALSE
923104864	0.680073083	nucleus+	42.7	11110	Pass	IT (L3-5)	excitatory	0.7	20.92818261	57.8	0	117.7812091	0	63.42065106	0	0	0	0	0	0	0	failed	289.1912752	FALSE
732089282	0.763597616	nucleus+	84.1	11155	Pass	IT (L3-5)	excitatory	0.8	27.57496386	58.7	1.950766554	124.8490594	0	216.5350875	0	5.852299661	0	0	0	0	0	medium quality	880.7197272	TRUE
737293981	0.690194271	nucleus+	55.7	11092	Pass	IT (L3-5)	excitatory	0.7	16.38343873	66.9	0	133.1108097	0	86.72370935	0	0	0	0	0	0	0	high quality	205.0581365	TRUE
811954359	0.906399783	nucleus+	38.4	11605	Pass	IT (L3-5)	excitatory	1	15.61099443	68.2	136.0545642	291.9940262	0	155.939462	3.139720711	0	0	0	0	0	0	medium quality	2236.718992	TRUE
854646337	0.704652444	nucleus+	35	11001	Pass	IT (L3-5)	excitatory	0.8	27.92619373	65.7	0	359.2469534	0.902630536	116.4393392	15.34471911	0	0	0	3.610522145	0	0	medium quality	3697.996315	FALSE
1001516672	0.697853222	nucleus+	46.4	10366	Pass	IT (L3-5)	excitatory	0.7	22.60473734	67.7	3.431932762	209.3478985	61.77478971	123.5495794	0	0	0	0	0	0	0	failed	2060.086303	FALSE
797978191	0.945739812	nucleus+	41.4	10328	Pass	IT (L3-5)	excitatory	1	12.16755801	67.7	0	188.5716346	0	679.4125069	0	0	0	0	0	0	0	high quality	3319.501551	TRUE
758305325	0.93855965	nucleus+	44.3	10629	Pass	IT (L3-5)	excitatory	1	20.7821293	74.2	4.124953079	131.1735079	100.6488551	62.6992868	0	0	0	0	0	0	0	medium quality	1261.166376	TRUE
854569373	0.98145913	nucleus+	34.9	12124	Pass	IT (L3-5)	excitatory	1	31.77754921	71.8	0	141.0560286	0	130.4564426	0	0	0	0.815352766	0	0	0	failed		FALSE
889776199	0.763340607	nucleus+	54.3	12399	Pass	IT (L3-5)	excitatory	0.8	33.92336827	56.4	11.2315697	140.3946212	47.73417121	4.211838636	15.44340833	0	0	1.403946212	36.50260151	0	0	medium quality		FALSE
813710031	0.799295517	nucleus+	54.1	12683	Pass	IT (L3-5)	excitatory	0.8	17.31152425	69	0	90.1909794	24.05092784	187.8978737	0	0	0	0	0	0	0	failed	8000.000763	TRUE
760409193	0.864144614	nucleus+	43.2	8805	Pass	IT (L3-5)	excitatory	0.9	11.62326883	58.5	0	31.23133809	0	326.5094437	0	0	0	0	0	0	0	failed	46.00696833	TRUE
857632211	0.921394262	nucleus+	44.1	12768	Pass	IT (L3-5)	excitatory	1	30.55765366	72	0	188.0902057	28.11657715	159.0040914	0	0	0	0	32.96426286	0	0	failed	1513.240725	FALSE
689370040	0.470343894	nucleus+	75.5	11429	Pass	IT (L3-5)	excitatory	0.5	23.20641102	68.9	0	121.4203626	0	73.49127211	0	0	3.195272701	0	0	1.0650909	0	high quality	1731.564838	TRUE
852966500	0.666341484	nucleus+	73.5	10120	Pass	IT (L3-5)	excitatory	0.7	18.69345847	60.7	86.62107904	215.5683672	0	245.0982805	0	0	0	0	0	0	0	failed	7121.659821	FALSE
880956914	0.602787396	nucleus+	67.3	9869	Pass	IT (L3-5)	excitatory	0.7	24.4504195	51.8	0	115.7281663	0	167.6877512	2.361799313	0	0	0	0	0	0	medium quality	10.23433116	FALSE
732163330	0.716759311	nucleus+	59.7	13454	Pass	IT (L3-5)	excitatory	0.8	52.59423441	76.6	0	96.85038778	15.98501546	135.4024839	0	0	0	0	15.98501546	0	0	failed		FALSE
689308816	1.106147806	nucleus+	66.1	11652	Pass	IT (L3-5)	excitatory	1.2	25.99283829	66.6	46.20457167	60.9900346	11.0890972	478.6793625	0	0	0	1.848182867	0	0	0	failed	1700.159513	FALSE
868228854	0.923588051	nucleus+	42.2	12687	Pass	IT (L3-5)	excitatory	1	37.62660411	71.1	0	117.4686368	0	120.3337255	0	0	0	0	0	0	0	high quality		FALSE
654118853	0.890941619	nucleus+	57.8	10339	Pass	IT (L4-6)	excitatory	0.9	41.81712036	77	0	94.19395829	0	125.5919444	0	0	0	0	0.923470179	0	0	failed	2086.369841	FALSE
695564858	0.807012129	nucleus+	62.6	10699	Pass	IT (L4-6)	excitatory	0.9	21.85482044	62.6	0	105.9723412	17.99530323	113.9702538	0	0	0	0	10.99712975	0	0	high quality	1021.672998	FALSE
720868717	0.827657533	nucleus+	45.1	16684	Pass	IT (L4-6)	excitatory	0.9	48.37141768	72.7	3.206464232	190.2502111	0	159.2543902	9.619392696	0	0	6.412928464	0	0	6.412928464	medium quality	1122.528983	FALSE
751250580	0.867218639	nucleus+	53.1	13946	Pass	IT (L4-6)	excitatory	0.9	34.56834104	62.3	0	109.8199291	0.844768685	86.16640591	41.39366559	5.913380798	0	0	0	0	0	high quality	1174.743295	FALSE
758910945	0.699720676	nucleus+	45	11578	Pass	IT (L4-6)	excitatory	0.7	33.80144407	58.4	65.89777936	171.3342263	0	179.7212164	0	0	0	0	0	0	0	medium quality	1371.428822	FALSE
768865411	0.688312989	nucleus+	43.8	9937	Pass	IT (L4-6)	excitatory	0.7	9.308112992	56.9	0	240.1421642	44.82653731	38.42274627	0	0	157.9601791	0	0	0	0	medium quality		FALSE
793729659	0.895121294	nucleus+	46.1	11526	Pass	IT (L4-6)	excitatory	0.9	19.32988644	74	0	158.2064173	0	72.84324248	0	0	0	0	6.829053983	0	0	failed	1022.582064	FALSE
880965035	0.72913483	nucleus+	38.5	11408	Pass	IT (L4-6)	excitatory	0.8	21.48440017	68.6	0	262.9343076	0	221.7281848	0	0	1.962196326	0	0	0	0	failed	998.75177	FALSE
933157466	0.626016529	nucleus+	72.9	13464	Pass	IT (L4-6)	excitatory	0.7	50.63519101	74.9	0	33.77805086	7.238153756	78.0112127	0	0	0	0	0	0	0	failed	1268.499084	FALSE
1005045870	0.890930816	nucleus+	45.1	12735	Pass	IT (L4-6)	excitatory	0.9	28.9063149	65.8	0	173.6075948	0	153.3533754	0	0	95.48417711	0	26.04113921	0	14.46729956	high quality	1256.544522	FALSE
770255310	0.934980956	nucleus+	74.8	12050	Pass	IT (L4-6)	excitatory	1	17.40889683	57.5	0	94.10859295	0	1142.896579	6.273906197	0	0	0	0	0	0	failed	7.023089073	FALSE
774384458	0.926566241	nucleus+	51.3	11569	Pass	IT (L4-6)	excitatory	1	27.11003432	75.7	0	131.4026149	0	352.8070209	0	0	2.700053731	0	1.800035821	0	0	failed	1284.79741	FALSE
774423903	0.672900835	nucleus+	52	12187	Pass	IT (L4-6)	excitatory	0.7	21.49279395	64.6	69.22243591	73.83726498	1.153707265	422.2568591	0	0	0	0	5.768536326	0	0	medium quality	2895.054772	FALSE
794286520	0.831156513	nucleus+	68.5	15441	Pass	IT (L4-6)	excitatory	0.9	19.3355273	76.5	0	153.7299648	34.16221439	26.84173988	12.20079086	0	0	0	15.86102811	0	0	failed	3503.649579	FALSE
835864073	0.720555898	nucleus+	117.8	12396	Pass	IT (L4-6)	excitatory	0.8	33.67828713	71.4	21.57721115	97.09745015	0	209.9628623	5.809249155	0	0	0	0	0	53.11313513	failed	1658.604551	FALSE
854627045	0.866443159	nucleus+	63.5	12189	Pass	IT (L4-6)	excitatory	0.9	34.88207169	70.4	0	183.117231	0	91.95843479	0	0	0	0	0	0	0	high quality	3576.751133	FALSE
992006269	0.724202079	nucleus+	59.5	12343	Pass	IT (L4-6)	excitatory	0.8	21.39412514	63.6	0	219.4420558	25.51651812	472.0555852	10.20660725	0	0	0	20.41321449	0	17.86156268	failed	5896.810217	FALSE
852701727	0.724675292	nucleus+	30.5	10614	Pass	IT (L4-6)	excitatory	0.8	24.84113325	70.2	0	124.7732314	0	261.2159017	0	0	0	0	0	0	0	high quality	1216.421884	FALSE
1001479659	0.560302652	nucleus+	64.1	10567	Pass	IT (L4-6)	excitatory	0.6	17.80835935	67	0	155.8463951	0	179.0575604	0	0	0	0	0	0	0	failed	1872.074883	FALSE
786465171	0.802753721	nucleus+	48.8	13929	Pass	IT (L4-6)	excitatory	0.9	45.32344287	77.7	0	68.11283845	14.30369608	165.5141974	3.405641923	0	0	0	2.724513538	0	1.362256769	failed	1084.500841	FALSE
793717301	0.985256514	nucleus+	46.3	12720	Pass	IT (L4-6)	excitatory	1	24.19009146	65.2	0	86.87870863	0	153.123724	0	0	0	0	0	0	0	failed	1114.723811	FALSE
1005071140	0.85953252	nucleus+	52.5	10529	Pass	IT (L4-6)	excitatory	0.9	15.60647908	59.9	0	99.44449841	2.312662754	219.7029616	0	0	0	0	41.62792957	0	0	medium quality	931.6770854	FALSE
798926565	0.764547052	nucleus+	58.6	9709	Pass	IT (L4-6)	excitatory	0.8	12.87650531	70.1	0	227.804823	0	632.6848234	0	0	0	0	2.871489365	0	0	failed	971.2669422	FALSE
853058347	0.825435099	nucleus+	49.9	12699	Pass	IT (L4-6)	excitatory	0.9	31.05902726	66.5	25.1688534	232.4417637	0	263.5327003	0	0	2.961041576	0	0	0	0	failed	1741.655278	FALSE
695533933	0.881937379	nucleus+	60	10463	Pass	IT (L4-6)	excitatory	0.9	30.52457135	71.9	0	43.73006524	0.911043026	168.5429598	0	0	0	0	0	0	0	high quality	1058.997055	FALSE
720878940	0.822553147	nucleus+	42.7	15622	Pass	IT (L4-6)	excitatory	0.9	39.15618379	69.9	0	123.7037613	57.72842194	120.1693681	0	0	0	0	0	0	0	medium quality	1125.269157	FALSE
760507196	0.960989129	nucleus+	36.8	10427	Pass	IT (L4-6)	excitatory	1	20.22559311	72.2	0	187.0494356	0	80.27872774	0	0	0	0	0.802787277	0	0	failed		FALSE
793549030	0.71990658	nucleus+	42.5	12954	Pass	IT (L4-6)	excitatory	0.8	22.89908261	68.6	0	190.6002505	0	60.80498788	24.55586049	0	0	0	0	0	0	failed	1080.108129	FALSE
832725918	0.596226425	nucleus+	43.8	14665	Pass	IT (L4-6)	excitatory	0.6	80.88155961	77.1	7.316070334	33.65392354	0	89.25605807	0	0	0	0	0	0	0	failed	138.4961689	FALSE
911047737	0.908305415	nucleus+	44.5	12734	Pass	IT (L4-6)	excitatory	1	20.39215522	57.8	0	50.40100974	0	60.05226692	80.4271432	0	0	0	35.38794301	0	0	failed	3347.28044	FALSE
1001462085	0.815875165	nucleus+	40	13502	Pass	IT (L4-6)	excitatory	0.9	31.58751605	66.1	0	26.57121275	72.12186317	261.9162399	45.55065043	0	0	167.0190516	0	0	0		1064.773866	FALSE
854609547	0.960945739	nucleus+	31.9	10734	Pass	IT (L4-6)	excitatory	1	19.3561179	64.4	0	375.4855756	0.655297689	558.3136307	0	0	3.276488443	0	0	0	0		2156.334083	FALSE
902503502	0.831558532	nucleus+	67.1	12574	Pass	IT (L4-6)	excitatory	0.9	34.85270848	64.5	0	121.8630852	0	103.8485422	3.179037006	0	0	0	0	0	0	high quality	3614.458508	FALSE
992011753	0.852651414	nucleus+	42.9	11444	Pass	IT (L4-6)	excitatory	0.9	14.7838773	43	0	127.7732243	12.46568042	74.79408254	62.32840212	0	0	0	0	0	0	failed	160.5566227	FALSE
853174263	0.835167996	nucleus+	44.4	12273	Pass	IT (L4-6)	excitatory	0.9	29.96482407	66.9	0	86.98722311	0	150.436727	0	0	0	0	22.5143401	0	0	failed	1615.074444	FALSE
868145752	0.846437093	nucleus+	49.7	11624	Pass	IT (L4-6)	excitatory	0.9	22.83915392	62.8	0	237.3518642	0	24.0488673	0	0	0	0	18.82085267	0	0	failed		FALSE
793681631	0.805741352	nucleus+	65.4	14273	Pass	IT (L4-6)	excitatory	0.9	17.72162208	74.2	0	83.13124783	0	0	48.12861717	0	0	0	16.40748312	0	0	failed	1388.08578	FALSE
700026705	0.657097507	nucleus+		12407	Pass	IT (L4-6)	excitatory	0.7	22.00085561	71.9	0	163.7962511	0	166.071199	0	0	0	0	7.962317762	0	32.98674502			FALSE
1005074348	0.688930604	nucleus+	31.7	11289	Pass	IT (L4-6)	excitatory	0.7	18.09614294	60.3	0	148.8388172	0	103.2269216	0	0	0	0	0	0	0	failed	8000.000763	FALSE
811922541	0.892473305	nucleus+	29.2	14010	Pass	IT (L4-6)	excitatory	0.9	26.53219117	74.4	56.96923661	248.9766637	17.93475967	27.42963244	0	0	0	0	2.109971726	0	0	failed	1973.684795	FALSE
902449343	0.970151691	nucleus+	38.6	13338	Pass	IT (L4-6)	excitatory	1	32.96682361	59.3	0	127.9192233	5.685298812	389.4429686	5.685298812	0	28.42649406	0	0	0	0	failed	5.673155879	FALSE
774377810	0.452001638	nucleus+	55.6	8477	Pass	IT (L4-6)	excitatory	0.5	6.138116953	56.7	330.8978704	203.8658706	0	43.02696766	0	0	0	0	84.00503211	0	0	failed	4724.409616	FALSE
811945518	0.907936529	nucleus+	54.9	12127	Pass	IT (L4-6)	excitatory	1	33.533411	75.6	0	134.2348613	0	239.6340857	0	0	0	0	0	0	20.88097842	failed	2456.499224	FALSE
832554358	0.925795526	nucleus+	23.4	11023	Pass	IT (L4-6)	excitatory	1	18.82866986	73.2	0	89.00867974	1.390760621	528.4890359	0	0	0	0	1.390760621	0	0	high quality	6818.180104	FALSE
786455402	0.843999339	nucleus+	52.9	12068	Pass	IT (L4-6)	excitatory	0.9	27.67322267	72.6	41.35428935	61.23615924	73.16528117	73.16528117	0	0	0	0	3.976373976	0	0	medium quality	1137.440949	FALSE
793647577	0.769490359	nucleus+	52.9	14119	Pass	IT (L4-6)	excitatory	0.8	45.03712341	78.5	11.43403363	171.5105044	6.860420178	80.03823541	0	0	0	0	0	0	0	high quality	2234.636894	FALSE
1000650805	0.564542732	nucleus+	59	10208	Pass	IT (L4-6)	excitatory	0.6	17.28855974	46	0	79.23329728	0	285.9288554	0	0	0	0	0	0	0	medium quality	342.8570261	FALSE
911030210	0.651220187	nucleus+	37.5	10473	Pass	IT (L4-6)	excitatory	0.7	12.8908901	51.2	39.55205692	149.6564316	0	60.93154715	0	0	0	0	0	0	1.068974511	high quality	1358.234566	FALSE
717094643	0.979460718	nucleus+	47.4	13625	Pass	IT (L4-6)	excitatory	1	24.82383859	73.8	64.2345888	102.9792614	3.058789943	172.3118334	0	0	0	0	0	0	0	failed	1146.953514	FALSE
732073248	0.882316405	nucleus+	47.8	11349	Pass	IT (L4-6)	excitatory	0.9	25.42056194	71.6	13.69233012	208.6066765	0	152.2264937	0	0	0	0	0	0	0	high quality	1638.669513	FALSE
737550976	1.081705858	nucleus+	47.3	13515	Pass	IT (L4-6)	excitatory	1.1	33.27468515	75.8	0	141.7681123	0	156.4337791	0	0	0	0	0	0	0	medium quality	1323.043114	FALSE
737933937	0.703593245	nucleus+	40.1	11391	Pass	IT (L4-6)	excitatory	0.8	33.31299984	75.1	77.66475346	198.8975394	41.67377015	27.46680305	0.94713114	0	0	0	0	0	0	medium quality	1108.033394	FALSE
737952074	0.67890263	nucleus+	57.6	10569	Pass	IT (L4-6)	excitatory	0.7	56.99870471	60.2	0	107.1632692	5.953514955	339.3503524	0	0	0	0	11.90702991	0	0	medium quality	320.3417231	FALSE
889758003	0.843577682	nucleus+	56.9	11099	Pass	IT (L4-6)	excitatory	0.9	32.09031868	61.7	170.5043153	188.7261505	27.33275284	887.6636874	20.82495454	0	0	0	0	0	0	medium quality		FALSE
652079832	0.651246634	nucleus+	56.3	9744	Pass	IT (L4-6)	excitatory	0.7	28.16759835	64.8	44.19796968	51.17659648	3.489313396	77.92799918	0	0	0	0	16.28346252	0	0	medium quality	1029.795918	FALSE
674613364	0.845329005	nucleus+	49.9	12646	Pass	IT (L4-6)	excitatory	0.9	17.86236523	67.1	29.92295438	146.0240174	0	165.1747082	0	0	1.196918175	0	0	0	0	medium quality	3119.385402	FALSE
840215504	0.682867337	nucleus+	40.6	7826	Pass	IT (L4-6)	excitatory	0.7	10.29286619	44.4	0	32.47442977	0	289.5636654	98.77639055	0	0	0	0	0	0	failed	7.102504934	FALSE
1000651366	0.66060374	nucleus+	49.5	6943	Pass	IT (L4-6)	excitatory	0.7	14.61488716	51.2	103.5995073	69.06633822	0	218.710071	0	0	0	0	0	0	0	failed	4081.632963	FALSE
770650234	0.943721381	nucleus+	83.6	10734	Pass	IT (L4-6)	excitatory	1	17.54897305	71.6	0	232.8353761	0	59.26718664	0	0	0	0	2.540022284	0	0	failed	7792.211624	FALSE
832642038	0.685454935	nucleus+	48.4	9504	Pass	IT (L4-6)	excitatory	0.7	16.16368137	44.8	0	209.7844189	3.680428402	327.5581278	0	0	0	0	18.40214201	0	0	failed	3647.417226	FALSE
977174000	0.689856309	nucleus+	60.7	10361	Pass	IT (L4-6)	excitatory	0.7	13.47805	58.1	93.30571484	183.9455521	0	85.30808214	15.9952654	0	0	0	2.665877567	0	0	high quality	2197.802776	FALSE
1000649518	0.792625986	nucleus+	47.9	9145	Pass	IT (L4-6)	excitatory	0.8	14.20613647	48	281.0217952	248.9050186	16.0583883	32.1167766	0	0	16.0583883	0	0	0	0	failed	247.4992003	FALSE
774401052	0.815610321	nucleus+	62.2	13229	Pass	IT (L4-6)	excitatory	0.9	23.28298705	53.1	28.85061153	88.54153195	0	129.3303276	26.86091419	0	25.86606551	0	13.92788143	0	0	failed	5.14068145	FALSE
811984590	0.670441511	nucleus+	51.8	10692	Pass	IT (L4-6)	excitatory	0.7	8.121692809	61.8	329.3195012	150.9836916	0	222.0991985	0	0	0	0	61.26874441	0	0	failed	1762.11435	FALSE
868212204	0.763459191	nucleus+	38.5	11019	Pass	IT (L4-6)	excitatory	0.8	20.19748714	66.9	55.73977206	125.1048217	0	416.1902981	0	0	0	0	12.38661601	0	0	high quality	1295.896366	FALSE
840073054	0.933883401	nucleus+	41	12103	Pass	IT (L4-6)	excitatory	1	24.19480139	65.7	0	205.6185666	10.98725165	271.5420765	0	0	0	0	0	0	0	failed	1146.13199	FALSE
660697206	0.76356516	nucleus-	55.1	9285	Pass	IT (L4-6)	excitatory	0.8	10.52023348	41.5	0	34.36544211	0	254.0588042	112.9150241	0	0	0	0	0	0	failed	166.729511	FALSE
867996627	0.64864337	nucleus+	43.1	10253	Pass	IT (L4-6)	excitatory	0.7	15.83486066	53.9	0	342.4044851	0	122.0334324	0	0	0	0	0	0	0	failed	2634.467693	FALSE
889767432	0.858306351	nucleus+	42.7	14171	Pass	IT (L4-6)	excitatory	0.9	48.00867653	63.7	0	26.63419426	0	128.9095002	0	0	0	4.261471081	0	0	0	high quality	1052.170208	FALSE
811809232	0.981199916	nucleus+	62.6	12461	Pass	IT (L4-6)	excitatory	1	18.06054573	60.7	0	140.8751749	0	473.6320535	0	0	0	0	0	0	0	high quality	2617.230435	FALSE
695576348	0.647392356	nucleus+	65.9	9577	Pass	IT (L4-6)	excitatory	0.7	5.974964111	66.8	13.80809661	108.1634234	0.767116478	47.56122165	0	0	0	0	0.767116478	0	0	failed	604.675274	FALSE
840011238	0.862915688	nucleus+	50.4	12020	Pass	IT (L4-6)	excitatory	0.9	23.93334278	69.7	0	329.7703101	0	21.48340783	0	0	0	0	0	0	0	failed		FALSE
840098608	0.726842685	nucleus+	51.9	11476	Pass	IT (L4-6)	excitatory	0.8	28.22872826	73.1	111.7656467	231.2392691	4.817484772	23.12392691	0	0	0	0	20.23343604	0	0	high quality		FALSE
811900933	0.988429268	nucleus+	47.7	9515	Pass	IT (L4-6)	excitatory	1	11.47619408	65	0	148.0759864	86.70238675	528.0077935	0	0	0	0	0	0	0	failed	818.274916	FALSE
868096876	0.840444945	nucleus+	34.3	10931	Pass	IT (L4-6)	excitatory	0.9	16.90921009	56.4	0	327.799288	0	141.447638	0	0	0	0	0	0	0	high quality	1476.923495	FALSE
853270155	0.549565848	nucleus+	64.8	9206	Pass	IT (L4-6)	excitatory	0.6	22.43418752	64.6	0	254.6591041	1.929235637	65.59401165	0	0	0	0	57.87706911	0	0	failed	1634.878016	FALSE
911076688	1.056873083	nucleus+	33.2	11369	Pass	IT (L4-6)	excitatory	1.1	22.49282851	67.8	29.73068249	50.96688427	0	378.0043916	0	0	0	0	0	0	0	high quality		FALSE
902436175	0.881363939	nucleus+	51	10959	Pass	IT (L4-6)	excitatory	0.9	19.55079251	51.9	0	145.8550303	0	464.4331229	0	0	25.58860181	0	0	0	0	high quality	1104.463965	FALSE
868149487	0.74527884	nucleus+	60.7	10496	Pass	IT (L4-6)	excitatory	0.8	19.06084064	50.2	67.26838433	127.4558861	0	110.9338268	0	0	0	0	0	0	0	failed	3478.261201	FALSE
868028604	0.554203792	nucleus+	59.5	10413	Pass	IT (L4-6)	excitatory	0.6	21.35775786	58.8	0	50.24101468	0	607.6318945	0	0	7.583549385	0	0	0	0	failed	2027.029153	FALSE
783592431	0.964239688	nucleus+	57.3	12065	Pass	IT (L4-6)	excitatory	1	24.82987779	53.9	0	169.7630569	0	153.2812067	0	0	0	0	0	0	0	failed	940.8073686	FALSE
987356893	0.933255904	nucleus+	80	12771	Pass	IT (L4-6)	excitatory	1	37.15471319	57	0	272.5793674	4.259052616	234.2478939	17.03621047	0	4.259052616	0	4.259052616	0	0			FALSE
695500665	0.965779361	nucleus+	37.8	11595	Pass	IT (L4-6)	excitatory	1	25.02165832	66.5	0	174.3695488	31.59716655	629.6028002	0	0	0	0	0	0	0	high quality	1376.495263	FALSE
798204000	1.149478912	nucleus+	41.2	12156	Pass	IT (L4-6)	excitatory	1.2	28.24703812	67.9	0	74.52441006	0	601.9916235	0	0	0	0	0	0	0	failed	1045.751838	FALSE
774389465	0.767541155	nucleus+	69.9	10949	Pass	IT (L4-6)	excitatory	0.8	15.91980195	53	0	79.29594668	1.183521592	390.5621254	42.60677732	0	0	0	0	0	0	failed	3443.328276	FALSE
977133741	0.931378843	nucleus+	50.4	10526	Pass	IT (L4-6)	excitatory	1	18.54789357	52.7	41.39746813	223.5463279	0	372.5772132	0	0	0	0	0	0	0	medium quality	8633.091032	FALSE
880521440	0.98493531	nucleus+	28.2	11835	Pass	IT (L4-6)	excitatory	1	20.89975309	73.8	46.09685368	282.1686195	9.778120478	18.1593666	0	0	0	0	0	0	0	failed		FALSE
786474350	0.845816402	nucleus+	35.9	14095	Pass	IT (L4-6)	excitatory	0.9	35.47665835	61.4	0	102.0216222	1.594087847	143.4679062	0	0	0	0	14.34679062	0	0.797043923	failed	1051.709036	FALSE
695578102	0.763363903	nucleus+	62.9	14791	Pass	IT (L4-6)	excitatory	0.8	32.96852946	67.3	23.70115115	218.4627846	0	102.0179984	2.060969666	0	0	19.57921182	0	0	0	medium quality	2176.929256	FALSE
798083175	1.04889373	nucleus+	52.5	10298	Pass	IT (L4-6)	excitatory	1.1	13.50631582	69.2	0	319.0225877	0	929.7229699	0	0	0	0	0	0	0	failed	2096.06979	FALSE
813720905	0.887027522	nucleus+	66.2	12857	Pass	IT (L4-6)	excitatory	0.9	22.01238676	72.3	16.10768664	114.8322177	0	184.4589922	0	0	0	0	34.81338725	0	0	failed	1754.385897	FALSE
880959535	0.676471441	nucleus+	33.2	6719	Pass	IT (L4-6)	excitatory	0.7	5.870296984	45.4	0	19.98573019	269.8073575	31.9771683	0	0	0	0	0	0	0	failed	14.47272228	FALSE
774380802	0.645675026	nucleus+	66.3	11826	Pass	IT (L6)	excitatory	0.7	46.51651289	60.8	0	23.49732179	6.853385523	0	0	0	0	0	2.937165224	0.979055075	0	failed		FALSE
717104749	0.660912472	nucleus+	34	13713	Pass	IT (L6)	excitatory	0.7	35.20207729	75	22.30243665	73.59804095	0	0	0	0	0	0	0	0	0	failed	2581.461797	FALSE
1000657363	0.313900346	nucleus+	49.5	5580	Pass	IT (L6)	excitatory	0.4	28.00794044	57.6	0	116.8542827	0	0	0	0	0	0	0	0	0		1655.172608	FALSE
992010953	0.686551183	nucleus+	47.9	9213	Pass	IT (L6)	excitatory	0.7	13.34479775	52.2	3.178296052	95.34888156	3.178296052	0	0	0	0	0	0	0	0	failed	3112.841133	FALSE
770268110	0.666832845	nucleus+	54.3	12645	Pass	IT (L6)	excitatory	0.7	28.7340659	53.8	35.47625151	51.49778445	3.43318563	0	1.14439521	0	0	0	1.14439521	0	0	high quality	1206.030358	FALSE
868089339	0.787488108	nucleus+	46	10739	Pass	IT (L6)	excitatory	0.8	23.6259945	61.8	22.00425782	176.9509067	0	22.00425782	0	0	0	0	0.916844076	0	0	failed		FALSE
653912885	0.703690105	nucleus+	73.8	10754	Pass	IT (L6)	excitatory	0.8	47.88872798	77.7	0	65.64535953	0	0	0	0	0	0	44.43685876	0	0	medium quality	944.8875427	FALSE
732081789	0.665400335	nucleus+	65.2	12273	Pass	L5/6 NP	excitatory	0.7	39.18422236	73.1	0	59.56964243	7.354276843	0	0.735427684	0	0	0	33.82967348	0	0	high quality	984.1526784	FALSE
751280018	0.598760917	nucleus+	34.8	12257	Pass	L5/6 NP	excitatory	0.6	24.05878365	73.1	0	156.7294578	5.181139099	0.647642387	0	0	1.942927162	0	0	0	0	high quality		FALSE
695513978	0.484218294	nucleus+	68.9	12115	Pass	L5/6 NP	excitatory	0.5	22.38257831	49	0	100.2178264	116.4295336	0	0	0	0	0	0	0	0	failed	2347.526198	FALSE
717102177	0.400278496	nucleus+	76.3	13248	Pass	L5/6 NP	excitatory	0.5	26.21286005	72.1	0	92.17244086	0	0	0	0	0	0	37.08086701	0	0	failed	2300.503858	FALSE
737548910	0.5406261	nucleus+	43.6	12783	Pass	L5/6 NP	excitatory	0.6	27.9696787	70.5	0	63.47277698	0	0.906753957	6.347277698	0	1.813507914	0	0	0	0	failed	627.9437255	FALSE
794252622	0.523954926	nucleus+	76.6	13022	Pass	L5/6 NP	excitatory	0.6	22.76764627	67.2	0	101.4455998	1.449222854	0	1.449222854	0	0	0	23.18756567	0	0	medium quality	861.1411505	FALSE
794272190	0.486670603	nucleus+	109.8	12917	Pass	L5/6 NP	excitatory	0.5	25.23014405	59.5	0	95.80831038	0	0	0	0	12.16613465	0	28.8945698	0	0	high quality	1750.547184	FALSE
812009648	0.465934896	nucleus+	54.8	13349	Pass	L5/6 NP	excitatory	0.5	15.42811924	72.4	60.50542196	86.27624983	0	0	0	0	0	0	1.120470777	0	0		3375.528183	FALSE
880492739	0.576519132	nucleus+	38.6	11007	Pass	L5/6 NP	excitatory	0.6	15.66851681	69.2	0	100.0381964	0	0	0	0	0	0	0	0	0	failed	5172.412841	FALSE
695603246	0.186740352	nucleus-	51.6	4897	Fail	L5/6 NP	excitatory	0.2	3.027419849	56.2	0	96.69365709	0	0	0	0	0	0	10.63630228	0	0		1995.720448	FALSE
751629067	0.936521852	nucleus+	31.7	12310	Pass	L5/6 CT	excitatory	1	25.27602728	75.7	3.817735213	85.51726876	0	0	0	0	0	0	0	0	0	medium quality	1478.743147	FALSE
760480472	0.585911673	nucleus+	68.5	8912	Pass	L5/6 CT	excitatory	0.6	15.02492814	62.8	0	319.9842469	33.13446344	0	0	0	0	0	0	0	0	failed		FALSE
1061655022	0.885174546	nucleus+	50	9148	Pass	L5/6 CT	excitatory	0.9	48.43107525	76.3	0	247.5799064	0	0	0	0	0	0	0	0	0			FALSE
1001685635	0.907446005	nucleus+	50	13364	Pass	L6b	excitatory	1	45.41313749	68.9	0	185.2631579	0	0	10.10526316	0	0	0	0	0	10.10526316			FALSE
774366284	0.778340134	nucleus+	44.4	11953	Pass	IT (L6)	excitatory	0.8	26.15588959	63.3	1.010360234	94.97386198	0	84.87025964	0	0	0	0	0	0	0	failed	1885.310256	FALSE
805772880	1.126513998	nucleus+	64.5	11526	Pass	PVALB	inhibitory	1.2	19.55667054	81	0	0	0	0	1271.81252	0	0	88.17187638	3.562500056	0	0	high quality	1277.27531	FALSE
642966524	1.126475174	nucleus+	41.4	7763	Pass	PVALB	inhibitory	1.2	16.1773614	63.1	0	0	0	0	186.7729445	0	66.90374131	0	31.5934334	0	0	failed	342.3537405	FALSE
854665264	1.180881994	nucleus+	28.4	9795	Pass	PVALB	inhibitory	1.2	24.30499222	64.3	0	0	0	58.51237018	523.7800879	0	0	103.8122697	10.38122697	0	0	high quality	5321.505747	FALSE
695574463	0.886243825	nucleus+	45.3	13586	Pass	PVALB	inhibitory	0.9	36.35979128	73.5	0	0	10.91268879	0	65.47613274	0	0	6.062604883	46.07579711	0	0	high quality	1390.96083	FALSE
685777908	1.247133293	nucleus+	67.2	9979	Pass	PVALB	inhibitory		12.02473784	51.7	0	28.01662659	0	0	1365.173805	0	0	659.664208	117.1604385	0	0	failed	1.741293614	FALSE
1005096914	0.99382543	nucleus+	52.6	12339	Pass	PVALB	inhibitory	1	23.89968267	65.2	0	0	0	0	601.313004	0	0	82.37164439	8.237164439	0	0	failed	110.7266542	FALSE
696102888	1.093570627	nucleus+	42.6	12717	Pass	PVALB	inhibitory	1.1	19.75926289	51	0	15.90274371	30.58219945	0	408.5781846	0	0	0	4.893151912	0	0	failed	940.7101366	FALSE
992001213	0.911611235	nucleus+	34.8	10129	Pass	IT (L3-5)	excitatory	1	14.77053164	55.5	71.00759781	191.4117854	0	716.2505519	0	0	0	3.087286861	0	0	0	failed	379.3267423	FALSE
894727695	1.010248178	nucleus+	43.8	10514	Pass	IT (L3-5)	excitatory	1.1	12.13047253	51	191.146616	51.41184845	1.318252524	606.3961612	0	0	0	0	0	0	0	failed	348.1793517	FALSE
854635515	0.972368107	nucleus+	58.6	12611	Pass	IT (L3-5)	excitatory	1	34.13661241	71.1	7.194037582	215.167124	0	196.8550284	0	0	0	0	0	0	0	failed	1665.510239	FALSE
685814252	0.682285247	nucleus+	52.6	10992	Pass	IT (L2-3)	excitatory	0.7	15.06367036	67.9	0	49.4776345	0	6.453604499	0	0	0	0	0	0	0	high quality	1055.620466	TRUE
665694337	0.879842131	nucleus+	70.3	14252	Pass	IT (L2-3)	excitatory	0.9	26.54046484	65.5	18.00558848	222.8191575	13.50419136	5.626746401	0	0	0	1.12534928	0	0	0	failed	1750.960078	TRUE
852468578	0.715721578	nucleus+	58.2	9149	Pass	IT (L2-3)	excitatory	0.8	11.15269922	45.5	124.0746102	84.89315435	17.41398038	1.088373774	0	0	0	0	0	0	0	failed	6.008106823	FALSE
758303274	0.849985237	nucleus+	41.3	9743	Pass	IT (L2-3)	excitatory	0.9	13.07106581	60.5	33.11174135	107.035629	16.17085043	0	0	0	0	0	0.770040496	0	0	failed	7.749263651	TRUE
768897784	0.888917192	nucleus+	37.5	13870	Pass	IT (L2-3)	excitatory	0.9	21.83126094	75.9	0	120.0577575	7.571209933	254.1763335	0	0	0	0	0	0	0	medium quality	2046.035681	TRUE
720856370	0.78525058	nucleus+	50.1	10113	Pass	IT (L2-3)	excitatory	0.8	16.28550578	60.1	0	163.4138889	2.657136404	0	0	0	0	0	0	0	0	medium quality	2646.343667	TRUE
720845918	0.737794965	nucleus+	71.7	9025	Pass	IT (L2-3)	excitatory	0.8	9.223644951	39	9.239568143	129.353954	1.539928024	13.85935221	1.539928024	0	15.39928024	0	0	0	0	failed	147.2594154	TRUE
1000232126	1.186835264	nucleus+	88.9	11097	Pass	IT (L2-3)	excitatory	1.2	22.55215326	64.5	233.5967566	110.8594777	47.51120473	0	0	0	79.18534121	0	0	0	0	failed	2777.778484	FALSE
712882769	0.652710562	nucleus+	59.1	7971	Pass	IT (L2-3)	excitatory	0.7	11.01348201	46.5	0	83.17544506	26.11322112	0	0	0	0	0	0	0	0	failed	1557.920884	TRUE
768819569	1.024567502	nucleus+	51.9	9259	Pass	IT (L2-3)	excitatory	1.1	10.72468911	67.1	5.841257973	112.9309875	169.3964812	0.973542996	0	0	0	0	0	0	0	high quality		TRUE
786497332	0.783008976	nucleus+	62.1	9327	Pass	IT (L2-3)	excitatory	0.8	17.82131218	71.1	0	162.1769785	50.2520215	0	0	0	0	0	0	0	0	high quality	3428.572503	TRUE
737089555	0.747313814	nucleus+	63.5	12996	Pass	IT (L2-3)	excitatory	0.8	23.57615327	67.9	57.73404293	229.989712	31.23317076	166.5769107	0	0	10.41105692	0	0	0	0	high quality	72.6986236	TRUE
717075496	0.548335358	nucleus-	77.7	8002	Pass	IT (L2-3)	excitatory	0.6	7.11687697	47.2	45.66128963	0	187.7186351	0	0	0	0	0	0	0	0	failed		TRUE
695543474	0.715914389	nucleus+	77.2	10421	Pass	IT (L2-3)	excitatory	0.8	18.59121977	61.6	0.835433055	21.72125943	13.36692888	0	0	0	0	0	0	0	0	failed	3092.491674	TRUE
758285403	0.88782137	nucleus+	47	11255	Pass	IT (L2-3)	excitatory	0.9	14.77459692	59.9	154.9502955	180.0773705	1.046961456	1.046961456	0	0	109.9309529	0	0	0	0	high quality	1392.91925	TRUE
737279230	0.709496578	nucleus+	62.5	9922	Pass	IT (L2-3)	excitatory	0.8	18.89885367	75.2	45.00587487	111.7110108	47.41690389	0	0	0	0	0.803676337	11.25146872	0	0	high quality	396.6943027	TRUE
727397265	0.77607452	nucleus+	62.6	13017	Pass	IT (L2-3)	excitatory	0.8	21.4919617	70.2	42.91398857	32.18549142	289.6694228	5.364248571	0	0	0	0	0	0	0		2105.562237	TRUE
732091953	0.75206233	nucleus+	90	13403	Pass	IT (L2-3)	excitatory	0.8	42.76964329	73.5	16.09976333	88.16537064	0	0	13.79979714	0	0	0	0	0	1.533310794	medium quality	1701.223137	TRUE
732127678	0.748696377	nucleus+	55.7	10686	Pass	IT (L2-3)	excitatory	0.8	13.24030976	69.8	202.8575249	41.49358463	0	0	0	0	0	0	0	0	0	failed		TRUE
732105067	0.914569332	nucleus+	63.4	11167	Pass	PVALB	inhibitory	1	23.97137284	73.6	0	0	26.1177219	0	991.5406564	0	0	8.394982039	78.3531657	0	0	high quality	1345.214019	FALSE
852641467	1.013282445	nucleus+	61	11925	Pass	PVALB	inhibitory	1.1	18.16587805	52.8	0	9.016310506	0	0	697.2613458	0	0	14.0253719	1.001812278	0	0	failed	7.13222615	FALSE
732162932	0.933188954	nucleus-	83.9	12923	Pass	PVALB	inhibitory	1	31.73408685	70.9	3.701619829	4.627024786	0	0.925404957	494.1662471	0	0	53.67348752	4.627024786	0	0	failed		FALSE
798349885	1.074923609	nucleus+	79.1	13038	Pass	PVALB	inhibitory	1.1	16.38648621	67.6	0	26.87732517	0	0	918.3086099	0	0	5.599442743	82.8717526	0	0	failed	576.7844945	FALSE
902477903	1.080190771	nucleus+	67.7	11420	Pass	PVALB	inhibitory	1.1	18.10704525	57.1	0	0	0	0	814.193954	0	0	104.7853166	13.24871819	0	0	insufficient axon	2471.679345	FALSE
732151711	0.956743689	nucleus+	61.4	11362	Pass	PVALB	inhibitory	1	23.09887558	58	0	26.82475388	0	0	885.2168781	0	8.941584628	22.35396157	134.1237694	0	0	medium quality	18.59998942	FALSE
835673569	0.923381061	nucleus+	38.9	9784	Pass	PVALB	inhibitory	1	14.88947123	59.1	0	10.60558876	0	0	682.6142583	0	1.928288865	40.49406617	43.38649947	0	0	high quality	909.0906805	FALSE
672647809	1.243464076	nucleus+	54.8	12380	Pass	PVALB	inhibitory		21.70184155	66.5	0	0	0	0	1067.156509	0	0	0	24.05475737	0	0	failed	1296.360021	FALSE
868073962	0.843332304	nucleus+	73.1	10008	Pass	SST	inhibitory	0.9	13.87460268	45.9	0	14.07618029	0	0	635.9874185	834.3335952	0	0	21.75409681	0	0	failed	1498.126799	FALSE
868106617	1.170152209	nucleus+	48.8	7918	Pass	SST	inhibitory	1.2	11.52179565	53.9	0	0	0	0	506.2801545	1538.909226	0	0	0.912216495	0	0	insufficient axon		FALSE
868168862	1.016963583	nucleus+	36.2	8908	Pass	SST	inhibitory	1.1	15.99512016	36.9	0	0	3.743026274	0	1141.623014	4149.144625	0	0	0	0	0	failed	2634.467693	FALSE
652080500	0.625065656	nucleus+	62.2	6416	Pass	IT (L4-6)	excitatory	0.7	14.75138114	60.3	0	341.0881582	0.870122853	199.2581333	0	0	0	0	0	0	0	failed	1011.252392	FALSE
852671126	0.938701174	nucleus+	79.9	13141	Pass	LAMP5/PAX6/Other	inhibitory	1	35.79171564	67	0	4.233633039	1.05840826	0	391.6110561	6.350449559	0	0	0	0	0	high quality	2888.087236	FALSE
805736376	1.039088842	nucleus+	38.9	11522	Pass	LAMP5/PAX6/Other	inhibitory	1.1	15.25069802	58.4	0	0	0	0	456.3202954	28.00147267	0	0	0	0	176.3055687			FALSE
832544198	0.991493679	nucleus+	44.1	9118	Pass	LAMP5/PAX6/Other	inhibitory	1	13.53041157	82.5	0	12.28471045	0	0	589.6661016	82.92179553	0	0	0	0	33.78295374	insufficient axon	1152.737837	FALSE
732127146	1.190145505	nucleus+	88.5	11886	Pass	LAMP5/PAX6/Other	inhibitory	1.2	16.08857737	56.9	0	1.160065892	3.480197675	0	908.3315932	99.76566669	0	0	0	0	17.40098838	failed	1747.809771	FALSE
911011243	0.786749204	nucleus+	77.1	10288	Pass	LAMP5/PAX6/Other	inhibitory	0.8	17.52641016	62	0	0	0	0	192.8086096	20.39321833	0	0	0	0	12.97750257	failed	5063.290644	FALSE
835578804	1.291438178	nucleus+	55.4	9132	Pass	LAMP5/PAX6/Other	inhibitory		10.66556404	47.5	0	0	0	0	1507.429852	56.61090273	0	1.316532622	0	0	233.026274	failed	974.026091	FALSE
832594616	1.056951777	nucleus+	32.8	10680	Pass	LAMP5/PAX6/Other	inhibitory	1.1	18.00171342	83.6	0	0	0	50.98581065	781.7824299	0	0	0	0	40.78864852	185.2484454	insufficient axon	911.8542273	FALSE
721625858	0.983738767	nucleus+	45.8	11675	Pass	VIP	inhibitory	1	17.50987257	64.9	0	0	3.65408039	48.72107186	412.911084	0	0	0	0	0	37.75883069	insufficient axon	1835.027672	FALSE
712866937	1.129520496	nucleus+	61.5	11259	Pass	VIP	inhibitory	1.2	12.58684998	55.2	0	0	0	2.002018034	178.179605	0	0	0	0	0	46.04641479	failed	1810.456931	FALSE
650074908	0.763430243	nucleus+	62.2	8636	Pass	VIP	inhibitory	0.8	5.804658542	55.9	0	2.972770905	0	0	129.3155344	0	10.40469817	87.69674169	0	0	272.0085378	failed	5.454506267	FALSE
835615038	1.287186847	nucleus+	51.6	9633	Pass	LAMP5/PAX6/Other	inhibitory		15.61122538	54.3	0	0	0	0	130.256388	92.50091321	0	0	0	0	0	failed	1592.568281	FALSE
840079595	0.923319912	nucleus+	35.3	10554	Pass	LAMP5/PAX6/Other	inhibitory	1	16.40688654	61.4	0	0	0	2.44453951	817.6984661	26.88993461	0	1.222269755	12.22269755	0	0	failed	1234.567961	FALSE
656921748	0.969910463	nucleus+	46.8	9452	Pass	LAMP5/PAX6/Other	inhibitory	1	40.49672663	61	0	0	0	0	418.7542455	159.9833547	1.748451964	0	53.32778491	0	0	medium quality	1039.709045	FALSE
902498859	0.99189584	nucleus+	46	8696	Pass	LAMP5/PAX6/Other	inhibitory	1	14.17027934	62	13.5118441	0	0	0	483.5309923	50.1868495	0	0	76.24540597	0	0	high quality	1305.057237	FALSE
652080528	0.687588058	nucleus+	66.3	8201	Pass	SST	inhibitory	0.7	10.49778395	58.3	0	1.177138095	0	1.177138095	436.7182332	3350.135018	364.9128094	0	0	0	0	failed	2157.246175	FALSE
766791643	1.150444247	nucleus+	102.3	12133	Pass	SST	inhibitory	1.2	20.48131626	63.6	0	0	0	0	1455.483101	0	155.5640796	0	5.327536973	0	0	high quality	3137.25567	FALSE
674650727	1.300456991	nucleus+	111.5	11713	Pass	SST	inhibitory		22.02825515	64.9	0	52.54733302	0	0	1360.841188	2031.83021	208.8419646	0	56.58943556	0	0	medium quality	1544.913346	FALSE
857674899	1.017319945	nucleus+	82.4	10668	Pass	SST	inhibitory	1.1	16.04834651	57.9	0	0	0	0	1409.329298	302.7808414	259.0052981	0	15.80783509	0	0	insufficient axon	6138.111835	FALSE
643576470	0.560409035	nucleus-	56.9	7860	Fail	SST	inhibitory	0.6	29.7821437	17.5	0	0	0	43.03901343	126.2477727	57.38535124	2.869267562	0	0	0	0		7.162908572	FALSE
758287240	1.147009984	nucleus+	71.9	9573	Pass	PVALB	inhibitory	1.2	11.46456514	40.2	0	0	0	0	742.3203881	0	0	0	120.7917791	0	0	failed	4938.272425	FALSE
674643133	0.673011896	nucleus-	49.4	6350	Pass	PVALB	inhibitory	0.7	5.574015188	60.3	0	23.78834086	0	0	258.4999707	0	0	1265.539734	0	0	0	failed	6.435577286	FALSE
880506793	0.993208065	nucleus+	58.1	10378	Pass	PVALB	inhibitory	1	12.27237919	63.3	0	0	0	0	611.9606449	0	8.890469417	0	19.26268374	0	0	failed	6153.848546	FALSE
677017776	0.889166845	nucleus+	52.7	7917	Pass	PVALB	inhibitory	0.9	8.210746988	59.5	0	10.27607973	0	0	581.8830145	0	41.10431891	1061.005232	66.79451823	17.98313952	0	failed	-3157.528616	FALSE
911043355	0.812580127	nucleus+	58.5	9753	Pass	PVALB	inhibitory	0.9	10.30382482	49.1	0	0	0	0	593.13302	5.860998222	26.96059182	205.1349378	25.78839218	0	0	failed	930.9538099	FALSE
1001685830	1.178969161	nucleus+	50	13785	Pass	PVALB	inhibitory	1.2	61.11231376	65.8	0	6.463852521	0	0	659.3129571	0	0	9.695778781	25.85541008	0	0			FALSE
902461498	0.603442615	nucleus+	118.8	12469	Pass	PVALB	inhibitory	0.7	40.38302216	64.2	0	0	0	0	37.31356336	0	0	18.65678168	13.99258626	0	0	high quality	4571.430004	FALSE
676485051	0.923535437	nucleus+	32.8	9748	Pass	IT (L4-6)	excitatory	1	15.3756997	73.5	8.585593686	139.7110245	0	148.2966182	18.73220441	0	0	0	0.780508517	0	0	medium quality	1543.90497	FALSE
770307396	0.67739213	nucleus+	82.8	10962	Pass	IT (L4-6)	excitatory	0.7	17.42559349	69.4	6.163874303	222.6699592	0.770484288	207.2602734	0.770484288	0.770484288	0	0.770484288	50.851963	0	0	failed	2550.478448	FALSE
832577255	0.821825357	nucleus+	47.2	11584	Pass	IT (L4-6)	excitatory	0.9	30.28510317	67.4	0	44.85957351	0	195.4595703	0	0	0	0	1.602127625	0	0	high quality	2441.506131	FALSE
911088623	0.733138772	nucleus+	52	12233	Pass	IT (L3-5)	excitatory	0.8	19.52741364	63.4	63.70877229	161.3051894	0	177.5712589	0	0	0	0	20.3325869	0	0	failed	5095.540402	FALSE
700826482	0.60196854	nucleus+	42.7	10278	Pass	IT (L3-5)	excitatory	0.7	12.81045515	64	5.083439577	265.3555459	0	144.369684	0	0	0	0	15.25031873	0	0	failed	1942.094411	TRUE
839996661	1.381125988	nucleus+	59.4	9683	Pass	VIP	inhibitory		12.00438001	59.7	0	0	0	0	832.134464	0	0	0	0	1063.344979	86.00584393	failed	3356.644393	FALSE
653804581	0.513242848	nucleus+	64.5	7538	Pass	IT (L2-3)	excitatory	0.6	22.41036474	54.5	0	360.7250104	209.2517376	0	0	0	0	0	0	0	10.93106092	high quality	1453.612808	TRUE
653825043	0.622748732	nucleus+	34	7974	Pass	IT (L2-3)	excitatory	0.7	15.50840896	72	114.5575858	33.02561033	0	0	0	30.96150968	0	0	0	0	0	failed	1189.296518	TRUE
672184275	0.92370968	nucleus+	33.5	14651	Pass	IT (L2-3)	excitatory	1	40.02681414	70.2	7.627222064	123.3067567	0	0	0	0	0	0	0	0	0	failed	903.6348736	TRUE
686078633	0.732933804	nucleus-	44.9	12951	Pass	IT (L2-3)	excitatory	0.8	34.18772805	69.8	64.45407399	231.0430652	39.66404553	0	0	0	0	0	11.89921366	0	0	failed	1164.549898	TRUE
695496425	0.628257226	nucleus+	66.3	11783	Pass	IT (L2-3)	excitatory	0.7	11.59083364	62.6	0	43.14230167	18.35842624	0	0	0	10.09713443	0	0	0	0	failed	1995.037028	TRUE
695517111	0.662453217	nucleus+	51.5	10864	Pass	IT (L2-3)	excitatory	0.7	12.98974207	70.5	33.38505088	80.82696528	22.84240323	0	0	0	0	0	0	0	0	failed	1673.777537	TRUE
695531231	0.714643627	nucleus+	83.3	8607	Pass	IT (L2-3)	excitatory	0.8	9.427787275	65.2	0	3.357304487	15.10787019	0	4.196630609	0	0	0	0	0	0	failed	1972.729766	TRUE
695574435	0.775577842	nucleus+	54.1	11375	Pass	IT (L2-3)	excitatory	0.8	14.03669788	66.3	0	91.37323709	75.97325331	0	0	0	0	0	0	0	0	failed	5.071345995	TRUE
700821005	1.023436373	nucleus+	77.1	12207	Pass	IT (L2-3)	excitatory	1.1	31.02212704	73.5	27.39090837	75.32499802	105.6506466	99.78116621	0	0	0	0	1.956493455	0	0	failed	1701.54171	TRUE
732096147	0.630399803	nucleus+	50.4	9808	Pass	IT (L2-3)	excitatory	0.7	13.15279015	66.4	14.15873515	61.354519	42.47620546	0	60.5679226	0	0	0	0	0	0	failed	10.60961338	TRUE
732159495	0.514551517	nucleus+	69.1	13128	Pass	IT (L2-3)	excitatory	0.6	37.51544484	72.5	25.49502014	56.87350646	0.980577698	0	0	0	0	0	0	0	0	failed	1090.573882	TRUE
737404146	0.799522102	nucleus+	48.6	13408	Pass	IT (L2-3)	excitatory	0.8	34.52671833	77.7	52.12988349	37.01977234	0	45.33033347	0	0	21.90966118	0	2.266516674	0	0	failed	1907.790626	TRUE
758311049	0.993345065	nucleus+	45.5	12210	Pass	IT (L2-3)	excitatory	1	16.35211933	64.2	117.1244643	151.8280092	41.21045965	0	0	0	0	0	0	0	0	medium quality	2380.953257	TRUE
770320417	1.043188604	nucleus+	62.2	11904	Pass	IT (L2-3)	excitatory	1.1	29.72732491	70.7	35.13628794	156.0704883	0	135.6424139	0	0	0	0	0	0	0	medium quality	2187.784681	TRUE
770516177	0.539350063	nucleus+	57.6	12603	Pass	IT (L2-3)	excitatory	0.6	28.88834839	68.9	0	3.005786138	0	0	0	0	0	0	0	0	0	high quality	1827.875121	TRUE
770581916	0.436660192	nucleus+	89.9	9946	Pass	IT (L2-3)	excitatory	0.5	12.5738914	60.7	0	63.05743684	49.71836366	6.06321508	0	0	0	0	0	0	0	failed	5263.159453	TRUE
770611354	0.82365447	nucleus+	57.5	10619	Pass	IT (L2-3)	excitatory	0.9	33.31106143	75.4	0	72.11898029	32.94323791	0	0	0	0	0	25.82037566	0	0	medium quality	1649.484693	TRUE
770645883	0.717851838	nucleus+	86.3	12082	Pass	IT (L2-3)	excitatory	0.8	35.10950806	76	31.80885224	35.15715247	0	0	0	0	6.696600471	0	0.837075059	0	0	high quality	1996.672454	TRUE
774399058	0.908553685	nucleus+	108.3	14099	Pass	IT (L2-3)	excitatory	1	43.41681939	66.5	113.7636606	93.26570374	49.19509648	275.6975198	0	0	1.024897843	0	0	0	2.049795687	medium quality	1188.11888	TRUE
774620186	0.814600077	nucleus+	74.1	11212	Pass	IT (L2-3)	excitatory	0.9	20.21487227	59.3	0	1.118203628	0	71.00593039	0	0	22.92317438	0	0.559101814	11.7411381	0	high quality	1279.31783	TRUE
857645792	0.772905725	nucleus+	67	11567	Pass	IT (L2-3)	excitatory	0.8	21.5615614	63.5	0	112.5314862	0	0	0	0	0	0	0	0	0	failed	53.52961367	FALSE
654180841	0.717520842	nucleus+	42.6	8790	Pass	IT (L2-3)	excitatory	0.8	25.59447999	88.1	0	112.5828422	0	0	0	0.833946979	0	0	32.52393219	0	0	high quality	1079.008454	TRUE
676983527	0.562352572	nucleus-	53.3	8049	Pass	IT (L2-3)	excitatory	0.6	4.824156801	58	0	139.3460243	1.080201738	0	1.080201738	0	0	0	0	0	0	failed	128.4696289	TRUE
685767564	1.129459066	nucleus+	68.9	22352	Pass	IT (L2-3)	excitatory	1.2	57.49370708	63.3	0	104.3049878	62.85044136	45.46627673	8.023460599	2.674486866	16.0469212	0	28.0821121	6.686217166	0	high quality	2353.348284	TRUE
689300528	0.783148197	nucleus+	46.7	12249	Pass	IT (L2-3)	excitatory	0.8	23.96730761	64.5	0	41.0951469	87.6179547	0	0	0	0	0	0	0	0	high quality	1526.403629	TRUE
689312221	0.634315858	nucleus+	51.6	11479	Pass	IT (L2-3)	excitatory	0.7	20.15974902	67.3	100.6869085	99.8263366	10.32686241	0	0	0	0	0	0	0	0	high quality	1183.406315	TRUE
695494556	0.775455836	nucleus+	48.5	10067	Pass	IT (L2-3)	excitatory	0.8	6.20792565	60.2	129.2480471	57.63764262	67.24391639	0	0	0	0	0	0	0	0	high quality	1032.375648	TRUE
695510727	0.817460606	nucleus+	42.8	12242	Pass	IT (L2-3)	excitatory	0.9	26.76984801	68.1	16.08311755	49.2545475	69.35844444	0	0	1.005194847	0	0	0	0	0	medium quality	863.7891437	TRUE
695521538	0.444318186	nucleus+	64	9932	Pass	IT (L2-3)	excitatory	0.5	18.67651288	60.4	0	25.25615784	1.098093819	0	0	0	0	0	0	0	0	high quality	1354.548051	TRUE
695557339	0.684044648	nucleus+	59.6	12172	Pass	IT (L2-3)	excitatory	0.7	33.40855946	72.2	2.708202061	113.7444866	0	20.76288247	9.930074223	0	0	0	0	0	0	high quality	2756.851271	TRUE
720828444	0.745534545	nucleus+	46.9	10863	Pass	IT (L2-3)	excitatory	0.8	17.54299041	65.6	57.18572241	93.06696	13.4554641	0	0	0	0	0	15.69804145	0	0	high quality	1228.67533	TRUE
720871158	1.004355719	nucleus+	53.5	12500	Pass	IT (L2-3)	excitatory	1.1	21.50305831	63	45.50377226	101.4084068	36.40301781	0	0	0	0	0	0	0	10.40086223	high quality	1246.915313	TRUE
721550181	0.866485912	nucleus+	50.6	11948	Pass	IT (L2-3)	excitatory	0.9	18.61941688	73.3	154.5072314	130.175384	12.16592373	20.68207035	0	0	0	0	0	0	0	failed	733.5359196	TRUE
737294116	0.649765527	nucleus+	53.1	10966	Pass	IT (L2-3)	excitatory	0.7	30.34152364	76.6	15.76541069	112.1095871	0	0	5.255136896	0	0	0	7.006849195	0	0	high quality	1444.043419	TRUE
768848167	0.787695502	nucleus+	46.2	8739	Pass	IT (L2-3)	excitatory	0.8	9.185792285	65	145.0983065	74.00987448	34.08349482	281.4322858	1.947628276	0	0	0	0	0	0	high quality		TRUE
793523352	1.057944984	nucleus+	40.9	10696	Pass	IT (L2-3)	excitatory	1.1	14.4415884	76.6	18.68606207	64.85162717	0	0	0	0	0	0	0	0	0	failed	1063.829932	TRUE
811939096	0.618090189	nucleus+	57.6	14883	Pass	IT (L2-3)	excitatory	0.7	44.20081274	74	17.58610987	63.10310012	13.44820167	1.034477051	0	0	0	0	0	0	1.034477051			TRUE
857499169	0.797362972	nucleus+	33.1	10389	Pass	IT (L2-3)	excitatory	0.8	14.65796788	65.2	0	202.2088658	0	61.19478833	0	0	5.321285942	0	0	0	0	high quality	1589.404165	FALSE
1010233443	0.910815865	nucleus+	37.2	11092	Pass	IT (L2-3)	excitatory	1	15.46024286	56.3	45.24760884	100.9369736	10.44175589	80.05346179	0	0	0	0	0	3.480585295	0	medium quality	1212.121472	FALSE
677060360	0.721981138	nucleus+	81.5	10424	Pass	IT (L2-3)	excitatory	0.8	16.89300237	72.6	0	60.47736147	0	0	0	0	0	0	0	0	0	medium quality	1841.861373	TRUE
689360253	0.466573056	nucleus+	67.9	12912	Pass	IT (L2-3)	excitatory	0.5	46.25945032	75.5	0.899013782	53.04181313	1.798027564	0	0	0	0	0	9.889151601	0	0	high quality	3946.89116	TRUE
695531200	0.665945427	nucleus+	50.7	10891	Pass	IT (L2-3)	excitatory	0.7	28.71476545	67.3	90.89449856	168.2515186	5.801776504	0.966962751	0	0	0	0	7.735702005	0	0	failed	2446.33667	TRUE
695538941	0.668664377	nucleus+	80.4	11324	Pass	IT (L2-3)	excitatory	0.7	28.83821634	58.4	0	169.0439991	13.48203674	0	0	0	1.037079749	0	0	0	0	failed	930.6464439	TRUE
712889265	0.821270118	nucleus+	75.9	13293	Pass	IT (L2-3)	excitatory	0.9	40.54910719	70.4	22.76170768	113.8085384	5.937836787	191.0004166	0	0	0	0	0.989639464	0	0	failed	1711.930794	TRUE
720856118	0.950051813	nucleus+	77.1	13494	Pass	IT (L2-3)	excitatory	1	31.79390142	60.7	0	172.0657821	195.2284835	156.6239811	3.308957348	0	0	0	0	0	0	failed	1540.015089	TRUE
732063466	0.67284765	nucleus+	74.1	14186	Pass	IT (L2-3)	excitatory	0.7	48.5847685	71.2	45.24633007	72.39412811	26.24287144	0	21.71823843	0	40.72169706	0	3.619706406	0	0	medium quality	2542.889133	TRUE
732080894	0.89053874	nucleus+	85.2	14133	Fail	IT (L2-3)	excitatory	0.9	37.15493719	41.4	32.12200431	135.9007875	4.941846818	1.235461704	0	0	0	0	21.00284897	0	0		7.920259834	TRUE
732113372	0.81538605	nucleus+	96.5	13816	Pass	IT (L2-3)	excitatory	0.9	44.80321875	66.1	4.985238708	42.87305289	17.94685935	0	61.81695998	0	0	0	1.994095483	0	0	medium quality	2749.650976	TRUE
732150069	0.582529237	nucleus+	109.2	13411	Pass	IT (L2-3)	excitatory	0.6	43.03983088	73.7	14.14563211	108.4498462	0	0	0	0	0	0	0	0	0	medium quality	2369.131854	TRUE
732477523	0.750278526	nucleus+	103.1	12041	Pass	IT (L2-3)	excitatory	0.8	27.96177428	69.3	11.76643163	198.4604801	3.922143875	1.56885755	5.491001425	0	0	0	0	0	0	failed	2369.819349	TRUE
732791579	0.697650773	nucleus+	129.5	13189	Pass	IT (L2-3)	excitatory	0.7	61.12595261	79.4	5.290604064	32.62539173	0	0	0	0	0	0	20.28064891	0	0	failed	8.666392155	TRUE
642862180	0.517528401	nucleus+	37.5	9137	Pass	IT (L2-3)	excitatory	0.6	18.47279701	71.9	274.8645771	33.73789033	52.59141728	0	0	0	0	0	0	0	0	failed	1652.390742	TRUE
770466523	0.408101925	nucleus+	92.6	8483	Pass	IT (L2-3)	excitatory	0.5	12.01137647	66.1	0	10.60749101	3.535830337	0	0.883957584	0	0	0	0	0	0	failed	1596.806831	TRUE
793518153	0.958248485	nucleus+	51.6	11646	Pass	IT (L2-3)	excitatory	1	17.68563663	72.8	29.54526149	132.9536767	1.231052562	0	0	0	0	0	4.924210249	0	2.462105125	failed	3366.058723	TRUE
794299406	0.475919955	nucleus+	65.4	11610	Pass	IT (L2-3)	excitatory	0.5	10.0587583	79.3	0	80.07298774	10.91904378	0	0	0	0	0	0	0	0	failed	3314.917199	TRUE
852628093	0.95484393	nucleus+	56.3	11858	Pass	IT (L2-3)	excitatory	1	21.05382575	68.8	0	39.80016527	0	106.133774	0	0	0	0	64.43836281	0	0	failed	2730.376825	FALSE
902461454	0.644346239	nucleus+	73.3	12614	Pass	IT (L2-3)	excitatory	0.7	37.40695056	53	87.55637171	148.2621228	15.17643776	0	0	0	3.502254868	0	0	0	0	failed	2860.548493	FALSE
642864559	0.479299114	nucleus+	71	9420	Pass	IT (L2-3)	excitatory	0.5	41.38797739	64.5	0	43.83995106	5.845326807	0	0	0	0	0	0	0	0	failed	3310.479528	TRUE
653825083	0.66383637	nucleus-	76.4	9859	Pass	IT (L2-3)	excitatory	0.7	31.43329556	83.2	90.34063075	406.067165	0	0	0	0	0	0	7.45077367	0	0	failed		TRUE
672650722	0.75531679	nucleus+	59.5	13757	Pass	IT (L2-3)	excitatory	0.8	30.59954209	61.3	78.76722138	95.47541985	2.386885496	0	17.90164122	0	14.32131298	0	17.90164122	0	79.96066413	failed		TRUE
696109866	0.644766777	nucleus+	62.4	11950	Pass	IT (L2-3)	excitatory	0.7	30.98217326	69.9	6.255367329	76.85165575	0	0	0	0	0	0	0	0	0	failed	493.4211059	TRUE
737134157	0.795982566	nucleus+	81.1	14150	Pass	IT (L2-3)	excitatory	0.8	31.6541416	68.1	161.8786558	147.8491723	10.79191038	5.395955192	0	0	0	0	0	0	0	high quality	102.1666866	TRUE
758704376	0.484827435	nucleus+	86.4	7927	Fail	IT (L2-3)	excitatory	0.5	8.887527477	69	0	0	0	0	0	0	0	0	0	0	0			TRUE
758763848	0.909355978	nucleus+	74.6	11314	Pass	IT (L2-3)	excitatory	1	27.6015523	65.5	24.97504648	83.53722445	0	0	0	0	0	0	0	0	0	failed	515.1318897	TRUE
758967755	0.961461139	nucleus+	83.9	11456	Pass	IT (L2-3)	excitatory	1	20.56261666	68	184.4701025	81.24330937	0	308.7245756	21.02768007	0	0	0.95580364	0	0	0	high quality		TRUE
770402036	0.829738138	nucleus+	65.2	11718	Pass	IT (L2-3)	excitatory	0.9	21.3882384	71.6	114.4614588	174.1804808	202.7958455	0	0	0	0	0	0	0	0	high quality		TRUE
805782243	0.640424347	nucleus+	80.2	12427	Pass	IT (L2-3)	excitatory	0.7	17.24200282	90.9	0	124.2183645	18.23388837	1.139618023	0	0	0	2.279236046	2.279236046	0	0	failed	900.2254307	TRUE
750844610	0.706122234	nucleus+	51.2	11715	Pass	IT (L2-3)	excitatory	0.8	19.2845433	76	0	128.0058517	64.00292585	423.2030199	0	0	0	0	0	0	0	medium quality	1124.121927	TRUE
758319694	0.877482259	nucleus+	62	10385	Pass	IT (L2-3)	excitatory	0.9	15.40761766	69.4	0	89.48844569	49.0055774	86.64754265	0.710225759	0	0	0	0	0	0	high quality	2030.457164	TRUE
758323401	0.750420659	nucleus+	58.4	10049	Pass	IT (L2-3)	excitatory	0.8	14.24751708	66.8	39.44455493	239.1326142	0	0	0	0	0	0	0	0	0	high quality	1050.328258	TRUE
758816993	1.011331014	nucleus+	89.6	11007	Pass	IT (L2-3)	excitatory	1.1	19.16675028	67.6	38.51330924	129.0195859	0	6.739829116	0	0	41.40180743	0	0	0	0	high quality	2539.681552	TRUE
767415421	1.042507654	nucleus+	120.9	11850	Pass	IT (L2-3)	excitatory	1.1	20.90674153	74.7	0	61.06642331	0	0	0	0	0	0	5.088868609	0	0	high quality	1352.875035	TRUE
770307286	0.635251255	nucleus+	107.5	9322	Pass	IT (L2-3)	excitatory	0.7	19.51178727	70.2	22.81433693	32.73361385	0	0.991927692	0	0	0	0	0	0	0	high quality	1518.98778	TRUE
770337451	0.823397372	nucleus+	85.5	10488	Pass	IT (L2-3)	excitatory	0.9	21.95066895	76.6	167.8246568	150.5626921	0	0	0	0	0	0	0	0	0	high quality	2312.138541	TRUE
783585601	0.928981002	nucleus+	103.9	12677	Pass	IT (L2-3)	excitatory	1	17.79594387	70.2	77.65027632	52.64425513	1.316106378	0	0	0	0	0	0	0	0	high quality	6469.002248	TRUE
783615441	0.937083106	nucleus+	90.2	12414	Pass	IT (L2-3)	excitatory	1	23.66107555	73.5	126.6034957	33.8798087	8.915739133	0	0	0	21.39777392	0	0	0	0	high quality	4181.184679	TRUE
785378321	0.877720927	nucleus+	85	12866	Pass	IT (L2-3)	excitatory	0.9	33.60942516	79.6	88.2014902	99.05705822	0	48.85005611	0	0	23.06808205	0	0	0	0	high quality		TRUE
786465214	1.00142354	nucleus+	101.1	9474	Pass	IT (L2-3)	excitatory	1.1	18.73051024	71.5	0	28.99109425	0	0	0	0	0	0	0.783543088	0	0	failed	47.1012944	TRUE
852404081	0.941094996	nucleus+	74.3	12520	Pass	IT (L2-3)	excitatory	1	23.08665877	60.1	14.10931682	42.32795045	53.18127108	19.53597713	0	0	9.767988565	0	4.341328251	0	0	high quality	703.8122579	FALSE
852458310	0.730315162	nucleus+	41.3	8537	Pass	IT (L2-3)	excitatory	0.8	14.65453477	55	0	90.7005731	0	0	0	0	0	0	0.935057455	0	0	high quality	444.6091544	FALSE
852618052	0.851482219	nucleus+	86.3	11462	Pass	IT (L2-3)	excitatory	0.9	20.87156276	58.6	0	18.33977563	21.57620662	1.078810331	0	0	0	0	0	0	0	high quality	301.3180191	FALSE
889761166	0.357601039	nucleus+	59.8	11625	Pass	IT (L2-3)	excitatory	0.4	39.37589045	58.2	0	51.02085441	0	0	0	0	0	0	0	0	0	failed	43.691996	FALSE
758294434	0.817230753	nucleus+	91.5	10288	Pass	IT (L2-3)	excitatory	0.9	16.64017436	70	0	42.57721457	0	0	11.82700405	0	0	0	0	0	0	failed	1031.370976	TRUE
758785576	0.858512021	nucleus+	65.7	8872	Pass	IT (L2-3)	excitatory	0.9	9.48929894	55.8	0	180.448116	0	0	0	0	0	0	0.944754534	0	0	failed	372.4394294	TRUE
766793848	0.856421796	nucleus+	63.6	12698	Pass	IT (L2-3)	excitatory	0.9	37.72920891	74.6	95.47022427	99.28903324	116.4736736	0	41.05219644	0	0	0	7.637617942	0	0	failed	1557.430558	TRUE
768848534	0.840681615	nucleus+	83.4	11781	Pass	IT (L2-3)	excitatory	0.9	21.10011422	72.3	143.2557443	91.7585813	8.426808487	0	0	0	0	0	0	0	0	failed	539.6897151	TRUE
787239157	0.795161435	nucleus+	88.7	10280	Pass	IT (L2-3)	excitatory	0.8	26.20592047	75.5	0	88.96563469	0	69.47792424	0	0	0	0	0	0	0	high quality	1929.26061	TRUE
1039462560	0.82226037	nucleus-		11722	Pass	IT (L2-3)	excitatory	0.9	19.52084408	60.3	7.762267617	131.9585495	2.587422539	119.0214368	2.587422539	0	0	2.587422539	0	0	0			FALSE
758287531	0.749619989	nucleus+	41.7	11442	Pass	IT (L2-3)	excitatory	0.8	14.48981228	44.7	0	19.16104861	0	1.008476243	0	0	0	0	0	0	0	failed	1085.972879	TRUE
768899667	0.62878314	nucleus+	49.9	9614	Pass	IT (L2-3)	excitatory	0.7	10.39612798	69.9	0	89.2064639	228.5915637	0	0	0	0	0	12.26588879	0	0	failed	7.790977362	TRUE
712891809	0.232930578	nucleus+	61.4	6500	Fail	IT (L2-3)	excitatory	0.3	6.185288492	29.9	0	66.90753379	4.779109556	0	0	0	0	0	0	0	0			FALSE
732782649	0.727794359	nucleus+	43.9	13068	Pass	IT (L2-3)	excitatory	0.8	43.26642051	77.3	45.89089135	111.6678356	22.18059748	0	0	0	0	0	30.59392756	0	0.764848189	medium quality	2667.931117	TRUE
783624438	0.546473927	nucleus+	94.5	12358	Pass	IT (L2-3)	excitatory	0.6	21.13220917	67.6	201.8311805	151.6650489	3.499962667	0	31.499664	0	0	0	0	0	0	high quality	1826.484383	TRUE
767160629	0.844051905	nucleus+	79.4	13673	Pass	IT (L2-3)	excitatory	0.9	24.92748433	70.3	63.92162958	96.50912701	56.40143786	51.38797672	0	0	2.506730572	0	0	0	0	failed	1030.48511	TRUE
732204556	0.818293391	nucleus+	134.7	13789	Pass	IT (L2-3)	excitatory	0.9	40.89785878	77.6	23.01623105	34.52434657	48.3340852	63.67823923	28.38668496	0	0	0	0	0	0	medium quality	439.0094171	TRUE
832785683	1.306906591	nucleus+	51.2	8300	Pass	LAMP5/PAX6/Other	inhibitory		8.462232614	72.5	0	0	0	6.439647622	1885.206841	531.2709289	0	0	3.219823811	0	54.73700479	insufficient axon	6122.45004	FALSE
832565636	1.024005881	nucleus+	54.1	11264	Pass	LAMP5/PAX6/Other	inhibitory	1.1	27.18521713	71.8	0	0	0	0	318.4090222	377.1101268	0	0	10.67292812	0	206.3432769	high quality		FALSE
811858297	0.690513011	nucleus+	48.5	12954	Pass	IT (L4-6)	excitatory	0.7	21.11318644	66	0	164.159554	0	143.7811266	0	0	0	0	0	0	0	failed	3625.378156	FALSE
695577721	0.89715217	nucleus+	31.3	11076	Pass	IT (L4-6)	excitatory	0.9	15.15624805	70	2.566750485	142.8824437	0	80.42484854	37.64567378	0	0	0	6.844667961	0	0	failed	841.3022719	FALSE
902531223	0.747168245	nucleus+	47.8	11756	Pass	IT (L4-6)	excitatory	0.8	22.21222672	62.4	49.13269625	185.3642631	2.233304375	270.2298294	0	0	43.54943531	0	0	0	0	high quality	2158.274091	FALSE
642861061	0.813032897	nucleus+	31.3	8755	Pass	IT (L4-6)	excitatory	0.9	21.69022727	56.6	70.03487737	219.801769	0	5.387298259	0	0	0	0	0	0	0	medium quality	1234.175918	FALSE
689338841	0.748327965	nucleus+	46.4	11674	Pass	IT (L4-6)	excitatory	0.8	32.03731715	74.5	0	67.25697114	3.736498397	85.00533852	0	0	0	0	7.472996793	0	0	high quality	1314.60231	FALSE
737860412	1.160049049	nucleus+	48.5	13498	Pass	IT (L4-6)	excitatory	1.2	36.28026275	66.7	305.3878043	211.2265647	0	488.6204869	0	0	0	0	24.17653451	0	0	medium quality	1263.157812	FALSE
774575154	0.651053444	nucleus+	47	10296	Pass	IT (L4-6)	excitatory	0.7	14.12292332	61.9	96.27970878	239.0765802	0	228.2586354	0	0	90.87073638	0	0	0	0	failed		FALSE
832523835	0.966321565	nucleus+	53.3	12792	Pass	IT (L4-6)	excitatory	1	34.05112252	83.2	0	66.22955163	0	345.6859524	0	0	12.92283934	0	0	0	0	high quality	1178.782532	FALSE
832639358	0.57424289	nucleus+	36.3	14023	Pass	IT (L4-6)	excitatory	0.6	62.36722714	78.9	0	66.56312403	0	67.79577447	0	0	6.163252225	0	25.88565934	0	0	high quality		FALSE
854604561	0.945076122	nucleus+	34.4	11024	Pass	IT (L4-6)	excitatory	1	21.20523446	64.1	0	195.3053725	0	275.0494346	0	0	0	0	0	0	0	failed		FALSE
854658578	0.712146144	nucleus+	44.9	10812	Pass	IT (L4-6)	excitatory	0.8	22.83190997	71.9	0	197.2037924	0	233.6243126	1.776610742	0	0	1.776610742	0	0	0	failed	859.9069301	FALSE
868243768	0.788930959	nucleus+	44.5	11869	Pass	IT (L4-6)	excitatory	0.8	22.50046977	56	183.0489363	54.91468089	0	129.3545817	0	0	0	0	0	0	0	high quality		FALSE
902511272	0.818799259	nucleus+	57.6	12272	Pass	IT (L4-6)	excitatory	0.9	29.67442269	64.1	0	230.7869836	0	182.1500573	0	0	0	0	1.907330443	0	0	failed		FALSE
902520495	0.622239296	nucleus+	47.7	11700	Pass	IT (L4-6)	excitatory	0.7	30.10665846	57	117.3235467	101.5046415	0	272.8761142	0	0	0	0	1.318242098	0	0	failed	976.0066846	FALSE
933087004	0.769154923	nucleus+	48.3	14668	Pass	IT (L4-6)	excitatory	0.8	34.29591556	67.3	0	76.38605512	23.11683247	521.6363501	0	0	3.015239018	0	1.005079673	0	0	failed	5095.54164	FALSE
1005054543	0.774703782	nucleus+	41.3	11093	Pass	IT (L4-6)	excitatory	0.8	19.03067361	59.8	89.26015642	289.3260243	3.077936428	215.45555	0	0	0	0	0	0	0	medium quality	1064.773866	FALSE
1005095208	0.55334297	nucleus+	40.1	10333	Pass	IT (L4-6)	excitatory	0.6	12.49097888	63.5	0	260.1633708	0	73.91004851	0	0	0	0	0	0	0	high quality	1291.71162	FALSE
642981071	0.518050113	nucleus+	38.6	7800	Pass	IT (L4-6)	excitatory	0.6	20.34913643	58.3	0	51.78559916	0	253.643751	0	0	0	0	7.397942738	0	12.68218755	failed	1037.363035	FALSE
650076115	0.761961051	nucleus+	57.3	10202	Pass	IT (L4-6)	excitatory	0.8	16.85903134	69.7	0	22.10639563	0	276.3299453	52.80972288	0	12.2813309	51.58158979	119.1289098	0	0	high quality	1235.073131	FALSE
653908348	0.428189857	nucleus+	66.3	9245	Pass	IT (L4-6)	excitatory	0.5	38.17823569	81.7	0	116.2846685	0	19.07795343	0	0	0	0	0	0	0	medium quality	638.7626144	FALSE
717098321	0.917012871	nucleus+	75	13456	Pass	IT (L4-6)	excitatory	1	29.58162891	72.2	0	292.7864312	36.74182667	88.41002041	0	0	0	0	28.70455208	0	0	failed		FALSE
798850129	0.612943795	nucleus+	66	11679	Pass	IT (L4-6)	excitatory	0.7	10.28834748	54.4	75.35267173	3.183915707	0	105.0692183	0	0	85.96572409	1.061305236	0	0	0	failed	831.6009373	FALSE
798173389	0.83935655	nucleus+	32.3	11545	Pass	IT (L4-6)	excitatory	0.9	19.34804736	74.4	0	118.9530892	0	148.3051502	0	0	0	0	0	0	0	failed	189.0359294	FALSE
835693681	0.596062624	nucleus+	74.2	9824	Pass	IT (L4-6)	excitatory	0.6	14.54599146	56.1	42.32769925	144.9948847	0	641.2196141	0	0	111.6730789	0	0	0	61.24007551	failed	4411.765622	FALSE
840003855	0.892248437	nucleus+	30.3	10815	Pass	IT (L4-6)	excitatory	0.9	16.00058874	66.2	110.1568674	216.271281	56.5943539	321.3750811	0	0	0	0	0	0	0	failed	4285.715278	FALSE
840031638	0.729623313	nucleus+	38.8	8998	Pass	IT (L4-6)	excitatory	0.8	14.40636894	61.5	124.1966336	360.8547858	13.69096748	339.3404083	0	0	162.3357573	0	56.71972243	0	0	high quality	3560.83112	FALSE
852947311	0.678325798	nucleus+	52	10055	Pass	IT (L4-6)	excitatory	0.7	19.94137579	61.5	0	255.6268335	0	318.3630894	0	0	0	0	12.17270636	0	0	high quality	6936.421741	FALSE
857603710	0.780894992	nucleus+	55.4	11030	Pass	IT (L4-6)	excitatory	0.8	13.30454247	61.1	0	130.8594663	46.73552367	503.408355	0	0	0	0	17.35890879	0	34.71781758	medium quality	2905.568533	FALSE
857664466	0.850629152	nucleus+	57.2	9637	Pass	IT (L4-6)	excitatory	0.9	19.03529604	60	0	136.8905025	0	176.568909	0.991960163	0	0	0	0	0	0	high quality	3162.055256	FALSE
894714344	0.72917996	nucleus+	58.2	12349	Pass	IT (L4-6)	excitatory	0.8	21.72671151	63.1	0	121.747213	0	438.9923545	0	0	0	0	5.853231393	0	0	failed	478.2782557	FALSE
902530464	0.629529075	nucleus+	82.1	11730	Pass	IT (L4-6)	excitatory	0.7	22.66784349	49.4	0	167.265915	5.817944869	318.5324816	0	0	162.9024563	0	0	0	0	failed	1362.861857	FALSE
868067615	0.560899057	nucleus+	48	6936	Pass	IT (L4-6)	excitatory	0.6	9.12801633	43.2	0	273.6	0	1.6	1.6	0	0	0	0	0	0	failed	2191.781947	FALSE
880297375	1.010798126	nucleus+	54.8	11349	Pass	IT (L4-6)	excitatory	1.1	16.95634394	72.2	42.33052768	143.3775938	0	103.7780679	0	0	0	0	0	0	0	failed	3513.907832	FALSE
880352148	0.542241749	nucleus+	36.4	8000	Pass	IT (L4-6)	excitatory	0.6	8.397547838	58.5	0	232.3392889	1.671505676	705.3753951	0	0	0	0	5.014517027	0	0	high quality	1255.887451	FALSE
1056976788	0.857696378	nucleus-		9102	Pass	IT (L4-6)	excitatory	0.9	13.77810571	48.4	0	235.9919977	0	45.5893632	0	0	0	0	0	0	0			FALSE
1010274603	0.360237605	nucleus+	43.7	7634	Pass	IT (L4-6)	excitatory	0.4	7.785112304	57.4	0	205.7180874	0	0	0	0	0	0	48.14678642	0	0	failed	4188.481792	FALSE
720885760	1.023482104	nucleus-	84.4	7151	Pass	PVALB	inhibitory	1.1	10.6278825	50.1	0	0	1.10926111	0	3241.260964	0	33.2778333	3320.018502	17.74817776	0	0	high quality		FALSE
674650150	0.714109489	nucleus-	111.8	12013	Pass	LAMP5/PAX6/Other	inhibitory	0.8	23.46919986	62.9	1.707067258	180.9491294	0	1.707067258	46.09081598	0	0	0	0	0	0	failed	4.888519321	FALSE
700809933	0.813144184	nucleus+	75.7	7680	Pass	SST	inhibitory	0.9	6.894849022	46.8	0	0	0	0	497.0723179	207.9337171	380.1865005	0	0	0	0	failed	1366.765364	FALSE
786434165	1.157938671	nucleus+	52.2	10609	Pass	VIP	inhibitory	1.2	16.34433845	64.4	0	1.576718801	0	0.7883594	154.5184425	0	0	12.61375041	26.80421961	0	104.8518003	failed	1185.184762	FALSE
695574273	0.918593893	nucleus+	69.3	11400	Pass	VIP	inhibitory	1	36.41858114	57.4	0	6.347175253	0	1.269435051	250.078705	25.38870101	33.00531132	0	6.347175253	25.38870101	59.66344738	failed	13.17480804	FALSE
768876954	0.465753441	nucleus+	82.5	7186	Pass	VIP	inhibitory	0.5	5.746054451	60	0	5.204186247	0	0	5.204186247	0	0	7.806279371	0	0	5.204186247	failed	137.8676322	FALSE
868145983	0.761861282	nucleus+	48.7	9763	Pass	SST	inhibitory	0.8	21.82650979	49.8	0	0	0	0	600.3775397	115.4214185	0	0	0	0	38.16353353	high quality	5139.187121	FALSE
857541842	0.875145784	nucleus+	58.7	9923	Pass	IT (L3-5)	excitatory	0.9	16.07752287	61.2	78.90698051	86.79767856	0	128.2238433	0	0	0	0	0	0	0	high quality	6366.056598	FALSE
835667511	0.889405429	nucleus+	55.1	9536	Pass	IT (L3-5)	excitatory	0.9	18.4004506	62.3	0	129.6724172	0	122.094159	0	0	0	0	0	0	0	high quality		FALSE
770286114	0.390818635	nucleus+	36.3	7150	Pass	IT (L3-5)	excitatory	0.4	7.924465164	42.1	0	93.85521586	81.97480878	0	0	0	0	0	0	0	0		1144.492288	FALSE
1010255956	0.392822348	nucleus+	41.4	8931	Pass	IT (L3-5)	excitatory	0.4	9.093031834	46.1	0	259.7073346	34.00929381	15.45876991	0	0	0	0	0	0	0	failed	3921.570048	FALSE
833754394	0.862382486	nucleus+	59.6	10469	Pass	IT (L3-5)	excitatory	0.9	17.90894213	65.5	0	160.3684362	1.370670395	267.280727	0	0	0	0	0	0	0	failed	16.54922238	FALSE
717086746	0.468215997	nucleus-	86.8	9128	Pass	IT (L3-5)	excitatory	0.5	9.108855017	63.4	0	243.9340463	0	260.2689155	8.711930226	0	0	0	30.49175579	0	0	failed		FALSE
786447528	0.806655038	nucleus+	68.8	5274	Pass	PVALB	inhibitory	0.9	6.414640593	65.4	0	7.648918061	0	0	674.8045489	0	0	116.4335305	0	0	0	high quality	4316.547293	FALSE
676482626	0.452606166	nucleus-	78.6	6718	Fail	PVALB	inhibitory	0.5	5.996115619	39	0	2.631464686	0	0	32.89330858	0	0	197.3598515	0	0	0		5.480344072	FALSE
685771388	0.474712721	nucleus-	70.3	5213	Fail	PVALB	inhibitory	0.5	6.37371351	27.3	0	0	13.30415289	3.326038223	2614.266043	0	0	0	0	0	0		82.71351997	FALSE
758315719	1.218924377	nucleus+	36.1	9713	Pass	VIP	inhibitory		15.38624718	58.2	0	2.583018205	0	0	980.6859119	0	0	0	0	415.865931	374.5376397	insufficient axon		FALSE
1048369978	0.734397366	nucleus+		5967	Pass	L6b	excitatory	0.8	23.71546747	59.3	0	80.17960231	0	0	0	0	0	0	0	0	0			FALSE
812495547	0.261665328	nucleus+	55.4	6041	Pass	IT (L2-3)	excitatory	0.3	4.688244017	48.2	0	114.9756437	0	0	0	0	0	0	1.321559123	0	0		958.466624	FALSE
701072592	0.827801839	nucleus+		12888	Pass	IT (L3-5)	excitatory	0.9	22.36058134	69.3	6.161847075	115.0211454	0	97.56257869	0	0	0	0	0	0	0	high quality	1249.34898	TRUE
737795966	0.859829139	nucleus+	53.2	14483	Pass	IT (L3-5)	excitatory	0.9	85.99909172	80.3	0	58.3468618	0	82.37204018	0	0	24.02517839	0	0	0	0	medium quality	1028.718439	TRUE
758294380	0.948137024	nucleus+	61.4	12930	Pass	IT (L3-5)	excitatory	1	39.67410445	70.3	0.759803363	57.74505558	5.31862354	332.7938729	0.759803363	0	0	0	0	0	0	medium quality	1269.170036	FALSE
768852834	0.79484898	nucleus+	37.2	8236	Pass	IT (L3-5)	excitatory	0.8	10.11150491	54.5	93.88544932	135.6123157	0	250.3611982	0	0	0	0	0	0	0	medium quality		TRUE
768860866	1.0624533	nucleus+	47.2	12007	Pass	IT (L3-5)	excitatory	1.1	15.5515795	71.4	24.22275243	140.2901078	0	283.6080597	0	0	0	0	5.046406757	0	0	medium quality	1609.658447	TRUE
689331593	0.670482353	nucleus+	78.8	12418	Pass	IT (L3-5)	excitatory	0.7	33.07241083	76.8	66.02348018	116.2385214	0	61.37393932	0	0	0	0	0	0	0	high quality	2401.836716	FALSE
813735020	0.915864354	nucleus+	48.9	10263	Pass	IT (L3-5)	excitatory	1	21.70950168	56	141.9367579	308.5581694	6.171163388	74.05396065	0	0	0	0	0	0	0	failed	2749.142021	TRUE
868064337	0.772925474	nucleus+	45.3	8378	Pass	IT (L3-5)	excitatory	0.8	11.37818647	50	22.28565214	33.87419125	0	92.7083129	0	0	0	0	0	0	0	failed	683.1766235	FALSE
650077581	0.542268472	nucleus+	46.3	9667	Pass	IT (L3-5)	excitatory	0.6	9.067281257	63.6	0	261.673363	0	297.2406163	73.67502455	1.270259044	53.35087984	50.81036176	0	0	0	medium quality		FALSE
732058408	0.992557368	nucleus+	66.4	12716	Fail	IT (L3-5)	excitatory	1	25.17450386	35.4	34.17429598	245.1121919	0	374.7388318	0	0	20.03320799	0	0	0	0			FALSE
732197499	0.835688328	nucleus+	79	11687	Pass	IT (L3-5)	excitatory	0.9	23.12957149	62.4	0	262.1015917	0	193.5661932	0	0	0	0	37.04616137	19.44923472	0	failed		TRUE
770414962	0.572036419	nucleus+	72.5	10923	Pass	IT (L3-5)	excitatory	0.6	9.461423258	64.9	0	52.98688065	2.037956948	0	0	0	0	0	32.60731117	0	0	failed	356.8243029	TRUE
811912202	0.768237021	nucleus+	39.4	11608	Pass	IT (L3-5)	excitatory	0.8	23.62895503	71.8	49.57150392	316.266195	0	19.82860157	0	0	102.1172981	0	0.991430078	0	0	high quality	5139.187121	FALSE
894707906	0.970851306	nucleus+	51.5	11840	Pass	IT (L3-5)	excitatory	1	17.58611354	64.7	0	244.0362273	0	230.8450799	0	0	36.27565541	0	0	0	0	failed	2426.693824	FALSE
1010263801	0.612965581	nucleus+	54.7	6096	Pass	IT (L3-5)	excitatory	0.7	12.14241247	53.5	18.21062408	54.63187223	0	418.8443538	0	0	0	0	0	0	0	medium quality	2898.552064	FALSE
712887031	0.955855089	nucleus+	70.3	12879	Pass	IT (L3-5)	excitatory	1	39.86863389	38.7	0	123.3287053	0	171.6430435	0	0	16.52858937	0	0	0	0	high quality	1250.555285	TRUE
653040833	0.686459126	nucleus+	62.5	8297	Pass	IT (L3-5)	excitatory	0.7	21.82704921	72.4	0	141.8953771	43.14386465	47.93762739	0	0	0	0	0	0	0	high quality	1704.260782	TRUE
717094612	0.597615547	nucleus+	57.9	6739	Fail	IT (L3-5)	excitatory	0.6	3.46693603	38.2	0	0	0	382.0613117	0	0	0	0	0	0	0			TRUE
813703153	0.50641274	nucleus-	84.6	9206	Pass	LAMP5/PAX6/Other	inhibitory	0.6	13.50841205	50.8	0	16.40498234	0	1.491362031	37.28405078	19.3877064	0	0	0	0	2.982724062	failed		FALSE
1001441596	1.307308296	nucleus+	32.3	10032	Pass	LAMP5/PAX6/Other	inhibitory		14.19746885	63.3	0	0	0	0	767.4721961	62.37406541	0	0	0	0	0	insufficient axon	1217.656043	FALSE
695565317	0.949437157	nucleus+	54.2	11636	Pass	LAMP5/PAX6/Other	inhibitory	1	22.14974628	65.2	0	0	8.30731364	13.05435001	414.1789229	7.120554549	0	0	23.73518183	0	0	failed	2450.745805	FALSE
1005068102	0.65796037	nucleus+	72.7	10916	Pass	LAMP5/PAX6/Other	inhibitory	0.7	18.59339984	56.2	0	0	6.180106854	0	71.07122882	77.25133568	0	0	12.36021371	0	0	failed	4081.631771	FALSE
674605704	1.107442564	nucleus+	44.9	9687	Pass	LAMP5/PAX6/Other	inhibitory	1.2	10.11418677	46.9	0	0	0	0	430.9127074	47.08648789	0	0	0	0	0	failed	6.187239335	FALSE
933081732	0.47407822	nucleus+	82.9	8709	Pass	LAMP5/PAX6/Other	inhibitory	0.5	11.02822363	49.5	0	0	0	0	24.12913915	201.0761596	0	0	0	0	0		3104.787332	FALSE
1072346264	0.441073963	nucleus+	10.2	8477	Pass	LAMP5/PAX6/Other	inhibitory	0.5	8.832670194	61.7	0	0	0	0	31.46223902	0	0	0	0	0	0	failed		FALSE
832635407	0.796973041	nucleus+	29	12708	Pass	LAMP5/PAX6/Other	inhibitory	0.8	38.04442069	77.4	0	0	32.75211968	0	285.2163755	34.11679133	0	0	0	0	6.823358266	failed	1170.161104	FALSE
992036174	1.128058714	nucleus+	39.3	12238	Pass	VIP	inhibitory	1.2	14.04425295	53.2	0	0	2.815426284	0	779.8730806	0	95.72449365	0	0	59.12395196	351.9282855	failed	1178.782135	FALSE
880167933	1.107357375	nucleus+	35.3	9236	Pass	VIP	inhibitory	1.2	12.17366814	53.7	0	1.737673811	0	0	1496.137151	0	0	0	0	0	390.9766074	high quality	4301.076032	FALSE
650130090	0.645748545	nucleus+	42.3	8100	Pass	VIP	inhibitory	0.7	4.361489246	51.5	0	3.426899102	0	0	1396.461384	0	0	65.11108293	0	0	0	failed	13.40193226	FALSE
770249617	1.176769533	nucleus+	50.9	10026	Pass	VIP	inhibitory	1.2	14.38369764	65	0	0	0	0	184.111855	0	0	0	0	109.7589905	92.05592752	high quality		FALSE
737159000	1.479195214	nucleus+	67.1	10323	Pass	VIP	inhibitory		13.06548568	69.3	0	0	0	0	858.270771	0	0	0	0.867816755	341.9198016	1210.604374	high quality	633.5798063	FALSE
786474395	1.235369949	nucleus+	64.9	10356	Pass	VIP	inhibitory		12.7177721	70.9	0	0	0	133.0985579	551.1846163	0	0	0	32.88317313	276.3752408	652.9658665	insufficient axon	2193.783998	FALSE
666068044	0.999624497	nucleus+	78.5	12751	Pass	VIP	inhibitory	1	12.00168864	62.1	0	0	0	10.27710501	45.67602226	0	0	0	1.141900556	121.041459	28.54751391	failed	8.159226799	FALSE
685767383	0.695001028	nucleus+	43.4	6681	Fail	IT (L4-6)	excitatory	0.7	8.389378384	23.3	0	127.2905529	2.708309636	0	0	0	0	0	0	0	0		95.10525814	FALSE
685807032	0.258834673	nucleus-	93.7	8251	Pass	SST	inhibitory	0.3	17.87024	36.8	0	52.64078438	0	0	79.81022148	0	0	1.698089819	23.77325746	0	0	failed		FALSE
654242518	0.644103181	nucleus+	50.2	8187	Pass	IT (L3-5)	excitatory	0.7	14.48776041	77.1	157.9002142	215.318474	0	4.784854977	0	0	0	0	3.588641233	0	0	failed	1300.989375	FALSE
660494076	0.789513633	nucleus+	41.7	10762	Pass	IT (L3-5)	excitatory	0.8	13.2413525	54.7	0	102.4044317	0	117.0336362	0	0	10.97190339	0	0	0	0	failed	4.269146736	TRUE
1005032096	0.931229777	nucleus+	47.6	14215	Pass	IT (L4-6)	excitatory	1	22.01402447	62.3	125.5875287	344.2028564	0	16.27986483	0	0	0	0	0	0	0	medium quality	2588.996244	FALSE
685802014	0.843591699	nucleus+	84.1	12677	Pass	IT (L3-5)	excitatory	0.9	32.94402418	53.9	20.05275211	117.6428124	2.673700281	248.6541261	0	0	0	0	0	0	0	failed	5.253300358	FALSE
720760858	0.43571116	nucleus+	75.6	9235	Fail	IT (L3-5)	excitatory	0.5	22.44145046	16.8	0	183.9451569	0	115.3089043	0	0	0	0	2.745450103	0	0		24.6145438	FALSE
868086266	0.817315286	nucleus+	34.6	9464	Pass	IT (L3-5)	excitatory	0.9	19.86376454	66.6	0	80.37396398	25.71966847	290.15001	36.97202343	0	0	0	0	0	0	failed	68.2496392	FALSE
1001526036	0.64471867	nucleus+	56.6	12145	Pass	IT (L3-5)	excitatory	0.7	24.6459748	61.4	35.39823009	127.4336283	3.539823009	258.4070796	0	0	0	0	0	0	0	medium quality	2881.153158	FALSE
685811622	1.057312698	nucleus+	58.7	10170	Pass	IT (L4-6)	excitatory	1.1	15.16300493	58.3	112.270566	203.3007546	1.517169811	36.41207546	0	0	0	0	100.1332075	0	0	high quality	547.1645626	FALSE
805759818	0.228964982	nucleus+	94.4	7094	Pass	IT (L4-6)	excitatory	0.3	21.77182247	28.6	0	358.2861977	0	185.7780284	0	0	26.53971835	0	0	0	0		3.4361295	FALSE
811994449	0.825742008	nucleus+	28	9077	Pass	IT (L4-6)	excitatory	0.9	12.41977317	70.4	0	273.963863	191.3994112	656.7626854	0	0	0	0.938232408	0	0	0	high quality	6857.140522	FALSE
852959408	0.787632339	nucleus+	41.3	11198	Pass	IT (L3-5)	excitatory	0.8	18.66817195	58.7	5.548707013	14.79655203	0	442.9717765	0	0	0	0	33.29224208	0	0	failed	3104.785494	FALSE
880987037	0.646302407	nucleus+	54.6	9004	Pass	IT (L3-5)	excitatory	0.7	12.25073743	58.7	0	394.4014054	121.9405311	70.49686956	1.905320799	0	0	0	72.40219036	0	0	high quality	7407.408637	FALSE
774415089	0.532452871	nucleus+	58.1	8499	Pass	IT (L3-5)	excitatory	0.6	9.772519999	41.3	0	579.5663729	0	368.6943974	0	0	0	0	0	0	0	failed	8.069187744	FALSE
911059044	0.636411542	nucleus+	52.5	9136	Pass	IT (L3-5)	excitatory	0.7	12.27176453	55.2	82.86310747	29.40303814	0	207.6032693	0	0	0	0	0	0	0	failed	1678.322197	FALSE
695557310	0.593945419	nucleus-	59.5	10822	Fail	IT (L3-5)	excitatory	0.6	20.89689691	40.9	257.4142736	19.80109797	0	14.85082348	24.75137246	0	0	0	4.950274493	0	0			FALSE
660491749	0.334207808	nucleus-	66.1	7530	Pass	IT (L4-6)	excitatory	0.4	13.72182826	38.3	0	21.69903439	0	68.19696524	0	0	0	0	0	0	0	failed	3.69670675	FALSE
732049697	0.245863137	nucleus-	99	8632	Pass	SST	inhibitory	0.3	16.05880454	52.3	0	0	0	0	10.99419397	45.07619526	7.695935776	0	63.766325	0	4.397677586	failed	963.912448	FALSE
835693093	1.265739959	nucleus+	43.3	9757	Pass	VIP	inhibitory		16.56434599	64.1	0	0	0	0	578.833669	0	0	0	0	3137.541592	232.0972666	insufficient axon	34.67001396	FALSE
696108575	0.626196988	nucleus-	101.4	8831	Pass	VIP	inhibitory	0.7	11.07816704	40.7	0	0	0	1.280818084	653.2172229	0	10.24654467	0	0	70.44499463	458.5328741	failed	4.337661948	FALSE
766787545	1.075395121	nucleus+	55.7	10258	Pass	LAMP5/PAX6/Other	inhibitory	1.1	11.16638335	58.4	0	0	0	12.09121613	510.5180146	0	0	0	0	0	76.57770219	failed	1158.301286	FALSE
868269731	0.936467807	nucleus+	19.6	7165	Fail	VIP	inhibitory	1	7.877296776	44.7	0	0	0	0	109.0947236	0	0	0	0	0	0		4878.048792	FALSE
857618578	0.65875387	nucleus+	65.2	7547	Pass	LAMP5/PAX6/Other	inhibitory	0.7	10.8776611	62.3	0	0	0	21.45670714	70.0166233	7.905102631	0	0	82.43892744	0	219.0842729	failed	9.891350649	FALSE
857650458	0.989546338	nucleus+	64.1	7480	Pass	VIP	inhibitory	1	8.475964415	50	0	0	20.40216753	0	973.183391	0	0	0	0	0	190.7602664	failed	2687.57199	FALSE
812033452	1.237721325	nucleus+	42.1	9757	Pass	VIP	inhibitory		11.15636901	70.6	0	0	0	0	1041.481032	0	0	0	0	166.6369652	1004.450596	high quality	2249.298338	FALSE
732165312	0.639628833	nucleus+	68.6	4912	Fail	LAMP5/PAX6/Other	inhibitory	0.7	3.903695919	46.7	0	0	0	0	175.7452549	0	0	0	0	0	1302.652328		10.92510328	FALSE
933194641	0.38081123	nucleus+	62.9	6909	Pass	L5/6 CT	excitatory	0.4	10.19893061	29.5	0	275.6754047	0	4.176900072	0	0	0	0	0	0	0			FALSE
689354518	0.839561706	nucleus+	37.6	14171	Pass	IT (L3-5)	excitatory	0.9	32.21741805	74.4	1.11897001	43.63983041	0	241.6975223	19.02249018	0	0	0	2.237940021	0	0	failed	1616.930353	TRUE
774631985	0.857332647	nucleus+	71.1	14409	Pass	IT (L2-3)	excitatory	0.9	36.99816553	64.9	2.36754475	89.96670048	22.49167512	55.63730161	0	0	37.88071599	0	46.16712262	0	0	medium quality	928.7923511	TRUE
677099224	0.443518749	nucleus-	36.9	6403	Fail	IT (L2-3)	excitatory	0.5	4.915757761	57.7	0	222.3993436	0	56.63585768	0	0	0	0	0	0	0		671.0830347	TRUE
672186136	0.182063896	nucleus-	64	6467	Pass	IT (L3-5)	excitatory	0.2	7.846852293	40.3	177.956325	94.09185001	0	18.409275	2.045475	0	0	0	0	0	0	failed	2444.8704	FALSE
685766602	0.411486237	nucleus-	58.8	6125	Fail	IT (L2-3)	excitatory	0.5	8.391888902	18.5	0	455.0289564	17.7284009	0	0	0	0	0	0	0	0			FALSE
695509869	0.933621428	nucleus+	54.2	13312	Pass	IT (L3-5)	excitatory	1	37.63164877	59.2	126.0529318	57.17864949	66.27525282	136.4490499	146.845168	0	12.99514761	0	0	0	0	failed	1026.918995	TRUE
712892076	0.978543081	nucleus+	69.3	11829	Pass	IT (L2-3)	excitatory	1	31.42729211	69.6	0	221.120043	6.530971734	167.9392732	0	0	0	0	0	0	0	medium quality	1126.014843	TRUE
868233241	1.052782756	nucleus+	62.3	14619	Pass	IT (L2-3)	excitatory	1.1	38.86634266	60.6	0	147.8050943	17.82047237	11.53089389	0	0	99.58499265	2.096526161	0	0	0	failed	3582.088262	FALSE
700862529	0.367716742	nucleus-	103.5	8969	Pass	IT (L3-5)	excitatory	0.4	14.31303455	60.9	7.463705068	223.9111521	0	77.83578143	0	0	178.0626781	2.132487162	0	0	25.58984595	failed		TRUE
750842165	0.480430553	nucleus+	51.3	5374	Fail	IT (L2-3)	excitatory	0.5	13.15662564	24.5	0	228.3976966	0	213.4207984	0	0	0	0	0	0	0			TRUE
767422070	1.03776392	nucleus+	102.2	11110	Pass	IT (L2-3)	excitatory	1.1	19.47848699	71	56.59498826	155.2074678	0.857499822	246.9599488	0	0	20.57999573	0	0.857499822	0	0	high quality	1176.469644	TRUE
768867010	0.797006602	nucleus+	76.9	13605	Pass	IT (L3-5)	excitatory	0.8	18.9969925	74.1	15.87199013	62.35424695	0	1.133713581	0	0	68.02281485	0	48.74968398	0	0	high quality	1713.062374	TRUE
785379684	0.877071191	nucleus+	96.3	13579	Pass	IT (L2-3)	excitatory	0.9	33.42013228	74.4	45.92181483	230.921126	6.560259261	72.16285188	0	0	125.9569778	0	14.43257038	0	0	high quality	3287.671203	TRUE
793528028	0.961180663	nucleus+	83.6	10351	Pass	IT (L6)	excitatory	1	21.98597038	77	0	69.17098574	1.976313878	0	0	0	0	0	0.988156939	0	0	high quality	3852.32857	FALSE
798257765	0.956703966	nucleus+	78.5	12472	Pass	IT (L3-5)	excitatory	1	19.93502666	64.9	22.5340411	49.96678678	0.979740917	482.0325313	0	2.939222752	99.93357357	0	5.878445504	0	0	failed	1330.377787	TRUE
852586164	0.859294382	nucleus+	90.2	10665	Pass	IT (L2-3)	excitatory	0.9	17.5515588	50.9	0	261.4047825	1.1415056	328.7536129	0	0	0	0	4.566022401	0	0	high quality	1506.592173	FALSE
652079799	0.453245713	nucleus-	46	6706	Pass	IT (L4-6)	excitatory	0.5	12.81987656	56.3	0	1060.126056	0	48.44662085	0	0	0	0	0	0	0	failed		FALSE
712915013	0.450715795	nucleus+	89	8928	Pass	IT (L3-5)	excitatory	0.5	9.203611622	38.9	28.96062934	0	2.632784486	239.5833882	13.16392243	0	0	0	0	0	2.632784486	high quality	1235.605213	FALSE
652068699	0.548271343	nucleus-	50.2	6528	Pass	IT (L4-6)	excitatory	0.6	12.10741406	50.2	0	1303.869183	0	106.2311685	6.766316465	0	0	0	0	0	0	failed		FALSE
799051715	0.279247224	nucleus+	52.4	7983	Pass	IT (L4-6)	excitatory	0.3	6.644026806	60.1	0	267.7330611	0	195.1274852	0	0	0	0	1.134462123	0	0			FALSE
674630719	0.227092048	nucleus+	44.7	10343	Pass	IT (L2-3)	excitatory	0.3	22.66214445	73.2	0	51.81481386	0	0	0	0	0	0	0	0	0	high quality	380.291168	FALSE
653039147	0.247273037	nucleus-	49	7542	Pass	IT (L3-5)	excitatory	0.3	7.096350676	44.1	0	0	190.0129816	0	0	0	83.0308827	0	0	0	0	high quality		FALSE
672671328	0.605308205	nucleus-	54.7	15645	Pass	IT (L4-6)	excitatory	0.7	14.95642888	61.6	0	60.0535825	91.91874873	7.353499898	0	0	0	1.225583316	36.76749949	0	1.225583316	failed	4.455192246	FALSE
660677753	0.551670741	nucleus-	79.9	12456	Pass	IT (L4-6)	excitatory	0.6	9.13512633	52.3	0	155.1647807	0	59.78826413	0	0	0	0	1.423530098	0	14.23530098	failed	1271.295503	FALSE
653032495	0.612414015	nucleus+	47.3	7570	Pass	LAMP5/PAX6/Other	inhibitory	0.7	11.86741282	56.1	1.462539964	0	0	0	775.1461809	0	0	0	0	0	307.1333924	insufficient axon	6.25439058	FALSE
689319155	0.782928859	nucleus+	39.3	12420	Pass	VIP	inhibitory	0.8	19.33095038	69.6	0	15.29477956	1.092484255	1.092484255	285.1383904	0	0	0	1.092484255	7.647389782	227.236725	high quality	743.9622462	FALSE
721284816	1.074676756	nucleus+	40.1	8673	Pass	VIP	inhibitory	1.1	10.92891187	56.4	0	0	0	1.769679723	1852.85467	0	0	0	53.0903917	481.3528848	583.9943087	failed	3620.953873	FALSE
700819822	0.764117053	nucleus-	50.9	3897	Fail	VIP	inhibitory	0.8	3.976160474	36.2	0	2.215099447	0	0	172.7777569	0	0	0	0	0	2316.994021		382.9818435	FALSE
707870415	0.771826945	nucleus+	59	8852	Fail	VIP	inhibitory	0.8	5.437436151	40.1	0	1.060533109	0	0	427.3948428	0	0	0	31.81599326	103.9322447	16.96852974		1214.141259	FALSE
732115399	1.203709594	nucleus+	53	12853	Pass	VIP	inhibitory		30.12513172	71.2	0	0	0	0	228.2131661	0	1.671891327	0	1.671891327	71.89132706	284.2215256	high quality	1080.823551	FALSE
732127116	1.16046686	nucleus+	42.5	12854	Pass	VIP	inhibitory	1.2	32.23317539	69.2	0	0	0	0	351.4577967	0	0	0	0	267.538282	221.6335902	high quality	1214.394083	FALSE
911130426	1.524564216	nucleus+	48.5	12927	Pass	VIP	inhibitory		20.31260817	70.5	0	0	17.71477339	0	489.761382	0	103.1625039	0	0	249.048873	849.2670773	insufficient axon	1615.074444	FALSE
716893481	0.612830869	nucleus+	63.3	3611	Fail	LAMP5/PAX6/Other	inhibitory	0.7	4.985272927	34.3	0	0	453.3908403	0	0	0	0	0	0	0	441.7654342		1752.050615	FALSE
721231269	1.132724515	nucleus+	34.2	10097	Pass	VIP	inhibitory	1.2	9.746605757	65.1	0	0	0	0	505.3681601	0	0	0	31.8149447	0	185.9950613	failed	5.323562886	FALSE
832590251	0.85441751	nucleus+	67.4	12573	Pass	LAMP5/PAX6/Other	inhibitory	0.9	20.66633402	57.7	0	0	1.600763244	0	211.3007482	0	0	0	70.43358273	0	137.665639	failed	429.7225354	FALSE
853039594	0.928849172	nucleus+	59.8	6685	Pass	VIP	inhibitory	1	8.764961828	34	0	0	0	2.649624283	396.1188303	0	0	0	67.56541922	207.9955062	233.1669369	insufficient axon	3030.30402	FALSE
1005040181	1.321489278	nucleus+	54.3	10184	Pass	VIP	inhibitory		12.67133076	59.6	0	0	0	0	442.6485045	0	2.715634997	0	0	0	782.1028791	failed	1263.823124	FALSE
1005054510	1.08895645	nucleus+	57	11700	Pass	LAMP5/PAX6/Other	inhibitory	1.1	19.19152148	59	0	0	23.08947428	2.565497142	774.7801369	0	0	0	48.7444457	0	151.3643314	failed	1203.007357	FALSE
685785495	1.456155162	nucleus+	69.6	14082	Pass	VIP	inhibitory		41.27769333	77	0	3.700528559	0	0	725.3035975	0	0	0	0	139.3865757	2749.492719	failed	2.98098132	FALSE
696101868	1.183409963	nucleus+	91.9	7521	Pass	VIP	inhibitory	1.2	10.16535194	58.9	0	0	0	0	481.9469488	0	0	0	37.97157779	252.1702217	1867.422723	failed	328.6664826	FALSE
902449467	0.602784448	nucleus+	54.1	5543	Pass	VIP	inhibitory	0.7	7.983339331	46.3	0	0	0	0	485.1207262	0	0	15.10756587	0	0	0	failed		FALSE
857657437	0.612006656	nucleus-	36.6	10838	Pass	VIP	inhibitory	0.7	16.25799835	61.4	242.6448286	0	0	0	0	0	3.137648646	0	0	0	1786.367963	failed		FALSE
677063468	0.47016624	nucleus+	49.5	8390	Pass	VIP	inhibitory	0.5	7.590733466	68.3	0	0	0	2.345922728	113.7772523	0	0	0	0	0	0	failed	1948.446744	FALSE
770432825	0.890702047	nucleus+	57	12447	Pass	PVALB	inhibitory	0.9	34.65039635	73.5	0	0	0	0	628.7911231	0	0	0	95.07769206	0	0	failed	2046.036081	FALSE
650076320	0.557091888	nucleus-	56.3	8179	Pass	SST	inhibitory	0.6	5.820294716	46	0	0	0	0	1209.560301	0	399.8710863	998.6830116	0	0	0	failed	5.597586575	FALSE
689360084	0.994988245	nucleus+	41.8	10375	Pass	PVALB	inhibitory	1	16.77226476	71	0	1.745377368	0	14.83570763	777.5656175	0	0	58.47014183	2.618066052	0	0	high quality		FALSE
695505884	0.985325773	nucleus+	59.1	12127	Pass	SST	inhibitory	1	21.06659244	55.7	0	0	0	0	899.2438715	0	5.266435558	0	71.09688003	0	0	high quality	9.483251715	FALSE
695576844	0.797138124	nucleus+	80.5	10301	Pass	PVALB	inhibitory	0.8	25.57293938	62.6	0	0	2.708118941	10.83247576	181.443969	0	0	100.2004008	24.37307047	0	0	high quality		FALSE
732058780	0.706307371	nucleus+	69.4	7186	Pass	PVALB	inhibitory	0.8	10.16948586	48.9	0	0	0	0	1538.365493	23.55843021	0	42.40517437	0	0	0	high quality	867.2272592	FALSE
737553506	1.153550763	nucleus+	38.8	10571	Pass	PVALB	inhibitory	1.2	13.64459617	75.2	0	0	0	199.2169425	1188.158418	0	238.9015924	8.730622978	28.57294793	0	0	high quality	14.06256464	FALSE
737792547	1.022004808	nucleus+	54.7	10279	Pass	PVALB	inhibitory	1.1	18.15374198	72.1	0	2.655146869	0	0.885048956	398.2720304	0	0	10.62058748	38.94215409	0	1.770097913	high quality	1230.138518	FALSE
677036261	0.468324135	nucleus-	53.5	9596	Pass	SST	inhibitory	0.5	9.581087664	47.4	0	0	0	0	174.7571721	0	0	197.3064846	0	0	0	failed	269.025592	FALSE
727398063	1.154879269	nucleus+	46.7	11285	Pass	PVALB	inhibitory	1.2	24.48436985	74.4	0	0	0	0	758.1470965	0	0	14.92415544	11.93932435	0	0		2942.290398	FALSE
732796127	1.037790851	nucleus+	84	13668	Pass	SST	inhibitory	1.1	33.13225607	74.4	0	0	0.947696623	8.52926961	664.335333	2.84308987	0	6.633876363	0.947696623	0	0	failed	5.149797215	FALSE
758613325	0.788466583	nucleus+	77.9	10404	Fail	SST	inhibitory	0.8	9.493658333	36.1	0	0	0	0	781.5972918	0	0	31.75238998	0	0	0		7.194074076	FALSE
786811728	1.005655032	nucleus+	64.1	7970	Fail	PVALB	inhibitory	1.1	8.047781471	59.6	0	0	0	0	336.5716902	0	206.6834605	0	2.844267805	0	0		2479.341737	FALSE
793601869	0.977449679	nucleus+	46.2	13906	Pass	PVALB	inhibitory	1	21.20379312	70.7	0	0	0	0	448.0166084	0	0	66.10081108	28.15404916	0	0	failed	36.8002177	FALSE
653810390	0.528292307	nucleus-	58.2	4563	Pass	SST	inhibitory	0.6	7.406893914	50.5	0	250.8420537	0	0	513.236044	0	0	0	0	0	0	failed	3.461106153	FALSE
758978303	0.820112752	nucleus+	94.3	8144	Pass	PVALB	inhibitory	0.9	7.518079779	52.3	0	0	75.80681842	0.806455515	494.3572308	0	0	0	0	0	0	insufficient axon		FALSE
794336381	1.148219608	nucleus+	62.8	11956	Pass	SST	inhibitory	1.2	16.82788142	74.3	0	7.533826883	0	0	873.9239184	56.50370162	0	0	15.06765377	0	0	failed	5.139855751	FALSE
798297403	0.828810031	nucleus+	102.9	15048	Pass	PVALB	inhibitory	0.9	18.10439771	53.8	50.65208807	0	49.50090425	1.15118382	268.22583	1.15118382	0	0	11.5118382	0	0	high quality	109.9304057	FALSE
923108619	0.396362248	nucleus+	60.7	4850	Fail	PVALB	inhibitory	0.4	10.11499026	36	0	0	0	0	1544.257349	0	0	53.35246118	225.2659472	0	0		4545.455616	FALSE
700026721	1.230366517	nucleus+		14337	Pass	SST	inhibitory		37.81892037	72.3	0	5.963189233	0	13.91410821	1029.644008	0	0	0	8.944783849	0	0			FALSE
798321613	0.713990318	nucleus+	77.3	7320	Pass	PVALB	inhibitory	0.8	6.858262379	51.1	0	28.00381785	0	0	1145.822881	0	54.84080996	164.5224299	87.51193079	0	0	failed		FALSE
933311402	0.622683041	nucleus+	85.3	6729	Fail	PVALB	inhibitory	0.7	11.3154858	33.4	0	0	0	0	383.3036846	0	0	0	0	0	0		3641.881902	FALSE
811956631	0.571614334	nucleus+	53.4	8920	Pass	LAMP5/PAX6/Other	inhibitory	0.6	9.55991649	74.8	0	0	0	0	533.0215997	35.39177624	0	0	0	0	12.86973681	failed	1296.596542	FALSE
868086452	0.381381762	nucleus+	26.7	4235	Fail	IT (L4-6)	excitatory	0.4	1.223222322	75.7	0	260.9679782	0	157.1133746	0	0	0	0	0	0	0			FALSE
868103345	0.243488331	nucleus+	45.1	4457	Pass	IT (L4-6)	excitatory	0.3	2.688652284	75.7	0	525.887964	0	0	0	0	0	0	0	0	0		1109.57056	FALSE
653854241	0.561926143	nucleus+	42.8	7370	Pass	IT (L2-3)	excitatory	0.6	15.11613616	72.5	225.3705174	240.8776631	0	0	0	0	51.69048564	0	0	0	0	high quality	1400.750192	TRUE
680581533	0.537263998	nucleus-		5684	Pass	IT (L6)	excitatory	0.6	3.935039022	54.2	0	261.279997	0	0	5.289068764	0	0	0	0	0	0	failed	1107.626083	TRUE
732132296	0.380013561	nucleus-	41.7	9613	Pass	IT (L6)	excitatory	0.4	18.45630005	67.9	0	56.13170744	0	0	0	0	0	0	0	0	0	failed	101.050712	FALSE
770662671	0.377457446	nucleus+	61.5	5965	Fail	IT (L2-3)	excitatory	0.4	29.60742406	30.2	0	8.614303189	361.8007339	0	0	0	0	0	0	0	0		1131.541882	TRUE
786448035	0.648615489	nucleus+	70.4	9564	Pass	IT (L6)	excitatory	0.7	12.578376	56	0	140.6331802	129.9970573	14.18149716	0	0	0	0	0	0	0	failed	1344.538288	TRUE
665718806	0.26871061	nucleus-	40.9	8110	Pass	IT (L2-3)	excitatory	0.3	7.8516588	46	0	39.31126661	1.228477082	0	33.1688812	0	0	0	0	0	0	failed	15.532999	FALSE
672299031	0.417064927	nucleus-	45.8	5414	Fail	IT (L2-3)	excitatory	0.5	4.077634341	40.2	0	75.79743359	0	0	0	0	135.9895132	0	0	0	0		275.2028401	TRUE
689371684	0.231377069	nucleus+	42	9447	Pass	IT (L4-6)	excitatory	0.3	22.66138742	75.8	0	44.04916552	0	49.86697983	0	0	0	0	0	0	0	high quality	1007.550656	FALSE
695504729	0.368488371	nucleus-	70.5	7821	Pass	IT (L2-3)	excitatory	0.4	12.98629356	35.4	0	450.2900002	0	0	0	13.44149254	0	0	0	0	0	failed		FALSE
768857541	0.610966804	nucleus+	65.2	8151	Pass	IT (L2-3)	excitatory	0.7	4.644710159	57.7	174.3350037	3.932368505	0	0	82.5797386	207.1047413	10.48631601	0	0	0	0	failed	2780.997182	TRUE
787051874	0.331848474	nucleus+	48.6	9409	Fail	IT (L2-3)	excitatory	0.4	6.904034176	59.3	0	25.69029832	1.027611933	45.21492504	0	0	0	0	0	0	0		4.4405815	FALSE
880942825	0.43627196	nucleus+	53.2	4160	Fail	IT (L3-5)	excitatory	0.5	1.924411383	74.4	0	435.0202452	0	2.230873052	2.230873052	0	0	0	53.54095325	0	0		974.026091	FALSE
653900071	0.365413226	nucleus-	45.7	6556	Pass	IT (L3-5)	excitatory	0.4	14.94571432	54.3	7.369243305	107.3804024	0	22.10772992	0	0	0	0	29.47697322	0	0	failed	4.41464	FALSE
676473072	0.464406719	nucleus-	92.7	9206	Pass	IT (L2-3)	excitatory	0.5	16.76136336	38	186.548151	129.5473271	0	0	0	0	0	0	0	0	50.09163314	failed	3.937985948	FALSE
685769970	0.31542126	nucleus+	68.9	6799	Pass	IT (L2-3)	excitatory	0.4	7.208761843	32.1	0	191.1995711	103.097808	0	0	0	0	0	50.61165118	0	0	failed	4.06283625	FALSE
721571303	0.42107686	nucleus+	62.4	6789	Pass	IT (L2-3)	excitatory	0.5	6.180934467	50	0	72.60212184	0	10.81308198	0	0	0	0	0	0	0	failed		TRUE
774350590	0.459517498	nucleus+	92.2	6346	Pass	IT (L2-3)	excitatory	0.5	8.070728654	34.4	13.07175873	135.9462908	0	0	0	0	0	0	0	0	0	failed	129.8631425	TRUE
758305130	0.42099373	nucleus+	68	6580	Pass	IT (L2-3)	excitatory	0.5	5.458607029	65.8	0	35.55489599	0	0	0	0	0	0	0	0	0	high quality		TRUE
852496988	0.478286095	nucleus+	47.6	6735	Pass	IT (L2-3)	excitatory	0.5	13.37701474	43.9	0	234.8877562	0	0	0	0	192.7980427	0	0	0	0	high quality	1360.543924	FALSE
1001685711	0.426767781	nucleus+	50	8349	Pass	IT (L2-3)	excitatory	0.5	17.45133966	57.4	23.82818922	278.7898139	0	0	0	0	0	0	0	0	0			FALSE
1064345637	0.491821941	nucleus+		4966	Pass	IT (L2-3)	excitatory	0.5	10.430348	40.1	8.568025841	51.40815505	0	0	0	0	0	0	0	0	0			FALSE
700798735	0.293071459	nucleus-	67.2	6215	Pass	IT (L2-3)	excitatory	0.3	5.719464899	47.2	16.0707906	27.19672255	0	0	0	0	91.47988493	0	0	0	0	failed	4.998147	FALSE
1061654678	0.2422419	nucleus+	50	7608	Pass	IT (L6)	excitatory	0.3	22.92516205	44	0	213.292825	0	0	0	0	0	0	0	0	0			FALSE
672189691	0.313661986	nucleus-	60.8	10415	Pass	IT (L4-6)	excitatory	0.4	21.09880616	70.1	0	49.69490876	0	11.83212113	0	0	0	0	0	0	0	failed	4.102843	FALSE
700942103	0.214244689	nucleus-	104	9828	Pass	IT (L4-6)	excitatory	0.3	17.85900391	59.4	0	33.83448389	1.091434964	22.92013425	0	0	1.091434964	0	0	5.457174821	0	failed	528.097472	FALSE
708365847	0.338165148	nucleus-	58.2	5365	Fail	IT (L2-3)	excitatory	0.4	8.100744692	26	0	376.5168692	96.70105384	0	0	0	0	0	0	0	0		5.0785455	FALSE
696101152	0.363612471	nucleus-	93.2	6484	Fail	IT (L6)	excitatory	0.4	8.410762363	41.2	0	21.74470843	0	0	0	0	0	0	0	0	0			FALSE
722500114	0.284996016	nucleus+	76	7125	Pass	IT (L6)	excitatory	0.3	8.712334313	46.4	0	8.619679072	0	0	0	0	0	0	0	0	0	failed	4.7954065	FALSE
660492818	0.48408169	nucleus-	60.6	5482	Fail	IT (L2-3)	excitatory	0.5	10.32926736	36.6	0	29.86730384	0	0	499.2106498	0	0	0	0	0	0		9.99862419	FALSE
700826511	0.341833472	nucleus-	108.2	9093	Pass	IT (L2-3)	excitatory	0.4	16.14416148	46.7	0	40.83237377	0	0	0	0	0	0	0	0	0	failed	77.869272	FALSE
797969939	0.661071991	nucleus-	95	3471	Fail	SST	inhibitory	0.7	5.732425907	31.3	0	197.7043698	0	0	1505.377559	5962.198924	440.5983099	0	0	0	0		2588.998161	FALSE
700858446	0.803046553	nucleus-	111.3	5286	Pass	SST	inhibitory	0.9	5.799731724	49.9	0	1.712754023	0	0	275.7533977	7664.574252	0	0	15.41478621	0	0	failed	4.404276869	FALSE
650160175	0.314245542	nucleus-	60.7	6711	Fail	PVALB	inhibitory	0.4	3.17227079	34.1	0	0	0	0	167.1200572	0	51.06446192	139.2667143	0	0	0			FALSE
700835777	0.125261464	nucleus-	46.7	4543	Fail	SST	inhibitory	0.2	6.72262942	41.1	0	75.67074324	0	20.03049086	509.6647118	0	0	0	825.7013454	0	0		5.4881585	FALSE
852501788	0.257139958	nucleus+	99.6	6266	Pass	PVALB	inhibitory	0.3	12.75322273	43.7	0	212.963215	0	52.84049696	128.0981744	0	0	171.3313083	0	0	0			FALSE
650073832	0.31521322	nucleus-	51.6	7042	Fail	PVALB	inhibitory	0.4	5.133465876	32.8	0	8.140273188	0	0	166.8756003	0	61.05204891	130.244371	0	0	0		4.3832725	FALSE
811822915	1.234747315	nucleus+	34.1	9416	Pass	LAMP5/PAX6/Other	inhibitory		7.463734416	67.4	0	0	8.261760912	1.180251559	1003.213825	0	0	0	0	0	0	high quality	1915.403227	FALSE
868060336	0.883606998	nucleus+	51.3	4329	Fail	LAMP5/PAX6/Other	inhibitory	0.9	2.407207617	61.5	0	0	2.085836337	0	2342.394206	427.5964491	0	0	0	0	352.5063409			FALSE
811923139	1.352293895	nucleus+	47.1	13606	Pass	LAMP5/PAX6/Other	inhibitory		29.07927933	70.9	4.326900194	0	0	0	608.6506273	108.1725049	0	0	28.8460013	184.6144083	0	failed	3669.724607	FALSE
868243321	0.943786193	nucleus+	55.6	10166	Pass	LAMP5/PAX6/Other	inhibitory	1	12.38708037	55.1	0	0	0	0	208.2619908	12.57958334	0	0	0	0	5.590925927	failed	11.77797482	FALSE
868257910	1.190146353	nucleus+	40.7	9995	Pass	LAMP5/PAX6/Other	inhibitory	1.2	14.79671046	56	0	0	0	1.281551805	574.1352088	252.4657057	0	0	14.09706986	0	230.679325	failed		FALSE
732141104	0.803227403	nucleus+	100.4	12117	Pass	LAMP5/PAX6/Other	inhibitory	0.9	17.4753666	58.9	14.54007661	49.85169122	0	0	92.43334413	77.89326753	0	0	27.00299941	108.0119976	10.385769	failed	7.233922698	FALSE
911022014	0.293877802	nucleus-	97.4	7727	Pass	LAMP5/PAX6/Other	inhibitory	0.3	9.364061832	42.7	0	0	0	0	0	1.595349238	0	0	0	0	0		4.1588745	FALSE
965241743	0.888769498	nucleus+	40.4	7507	Pass	LAMP5/PAX6/Other	inhibitory	0.9	11.3448	36.5	0	0	0	0	690.8164587	0	0	0	0	0	4.317602867	medium quality	1650.619122	FALSE
700843279	0.640758365	nucleus-	89.5	6310	Pass	VIP	inhibitory	0.7	6.707782537	60.5	0	69.76360962	0	0	257.4036631	129.9046524	0	0	0	0	79.38617646	failed	3.194664716	FALSE
712903667	0.359296092	nucleus-	49.7	4313	Fail	VIP	inhibitory	0.4	6.694921197	21.2	0	0	0	0	0	0	0	0	0	0	0		5.4486065	FALSE
832712819	0.710977531	nucleus+	52.3	8480	Pass	LAMP5/PAX6/Other	inhibitory	0.8	13.37244064	76.2	0	0	0	0	307.5561168	17.90009145	0	30.91833978	0	0	131.8097643	failed	4210.525027	FALSE
868240930	1.234001624	nucleus+	91.6	10357	Pass	LAMP5/PAX6/Other	inhibitory		18.21656153	51.7	0	0	0	15.4341233	1036.291136	90.39986506	0	0	1.102437379	227.1021	140.0095471	high quality	8053.694311	FALSE
923115254	0.583659298	nucleus+	70.5	5008	Fail	VIP	inhibitory	0.6	6.536495268	40.8	0	0	0	0	0	0	0	0	0	80.79995547	3.591109132		4210.526717	FALSE
1005116394	1.013849148	nucleus+	50.2	5240	Pass	LAMP5/PAX6/Other	inhibitory	1.1	12.92441512	55.6	0	36.08545035	0	0	1046.47806	0	0	0	72.17090069	0	144.3418014	high quality	2383.31654	FALSE
933108223	0.399775967	nucleus+	49.5	6472	Pass	LAMP5/PAX6/Other	inhibitory	0.4	8.908438874	42.7	0	0	0	0	118.7965121	2.639922492	0	0	0	0	176.874807		3986.7136	FALSE
766787898	0.184812886	nucleus+	38.5	7273	Fail	LAMP5/PAX6/Other	inhibitory	0.2	5.093744322	47.7	0	0	0	0	3.975763744	0	0	0	0	0	0		635.256768	FALSE
672324078	0.305845698	nucleus+	75.5	7439	Pass	LAMP5/PAX6/Other	inhibitory	0.4	5.414096619	52.5	0	4.055396719	0	0	125.7172983	0	0	0	0	1.351798906	0	failed	201.660592	FALSE
750841036	0.190985476	nucleus+	37.9	9025	Pass	LAMP5/PAX6/Other	inhibitory	0.2	9.020835177	67.2	0	0	0	0	30.73317839	0	0	0	0	0	0	medium quality		FALSE
880209696	0.218715754	nucleus+	43.1	6574	Fail	LAMP5/PAX6/Other	inhibitory	0.3	10.84037337	41.5	0	0	16.62100507	5.540335024	0	0	0	0	0	0	0		315.33312	FALSE
672659031	0.084983085	nucleus-	107.9	8927	Pass	LAMP5/PAX6/Other	inhibitory	0.1	20.82073131	66.5	0	0	0	0	0	0	0	0	0	0	0	failed	162.554192	FALSE
852651080	0.71204426	nucleus+	70.2	4291	Fail	PVALB	inhibitory	0.8	5.200525617	39.4	0	0	0	0	833.1996543	0	0	2691.139113	0	0	0			FALSE
645081268	0.394438125	nucleus-	68.9	3858	Pass	PVALB	inhibitory	0.4	7.999421389	28.3	0	0	0	0	0	0	0	0	0	0	0	failed	6.9336785	FALSE
642857999	0.670727898	nucleus+	26.2	4025	Pass	PVALB	inhibitory	0.7	3.378042058	79.5	0	0	0	0	548.2402563	0	0	157.3381128	0	0	0	medium quality	1080.723295	FALSE
798820629	0.297111053	nucleus+	63.6	4342	Fail	PVALB	inhibitory	0.3	3.02309643	45.7	0	0	0	1.875876972	1.875876972	0	0	125.6837572	0	0	16.88289275		241.740576	FALSE
674610393	0.33284274	nucleus-	85	5353	Fail	PVALB	inhibitory	0.4	6.4470396	45	0	0	0	0	415.1926701	0	103.3284926	125.8728909	0	0	0		943.734912	FALSE
650174202	0.222286388	nucleus-	70.1	6938	Fail	PVALB	inhibitory	0.3	3.752220044	33.9	0	4.031965422	0	0	72.57537759	0	0	88.70323928	0	0	0			FALSE
665719609	0.393636489	nucleus-	66.9	5662	Fail	IT (L2-3)	excitatory	0.4	5.972724926	34.8	0	239.5627637	0	0	0	0	0	0	0	0	0		1340.37504	FALSE
674612321	0.279630777	nucleus-	71.9	5796	Fail	IT (L4-6)	excitatory	0.3	5.410786059	45.1	0	125.6524589	0	0	0	0	0	0	0	0	16.98006201		1451.080064	FALSE
695553403	0.286996816	nucleus-	83.4	8325	Pass	IT (L2-3)	excitatory	0.3	9.052710532	48.9	0	193.452436	0	0	0	0	0	0	0	0	0	failed	21.385054	FALSE
700798797	0.406752132	nucleus+	51.5	6885	Fail	IT (L2-3)	excitatory	0.5	6.692420422	52.2	208.6412517	250.0509658	0	0	0	0	0	0	1.592681311	0	0		3755.782267	TRUE
722676234	0.163658718	nucleus-	72.4	6343	Pass	L6b	excitatory	0.2	13.0653562	46.4	0	10.0967849	0	0	0	0	0	0	0	0	0	failed	242.996032	FALSE
732117083	0.342277776	nucleus+	64.1	5161	Pass	IT (L6)	excitatory	0.4	6.836469038	50.8	0	432.3755275	0	9.39946799	0	0	0	0	0	0	0	failed		FALSE
645096296	0.493458973	nucleus+	24.4	7328	Pass	IT (L4-6)	excitatory	0.5	11.11118615	58.2	0	296.5502078	2.25513466	0	0	0	0	0	0	0	0	failed	106.0490928	FALSE
652079371	0.332302696	nucleus-	56.1	4603	Pass	IT (L3-5)	excitatory	0.4	10.93789949	48.8	0	274.4413815	0	0	0	0	25.29766924	0	0	0	0	failed		FALSE
653870240	0.153104719	nucleus-	50.2	4085	Pass	IT (L6)	excitatory	0.2	11.41485149	53.1	0	134.8087528	0	0	0	0	0	0	137.0744462	0	0	failed	6.150349	FALSE
672664218	0.13058048	nucleus-	82.6	12783	Pass	L6b	excitatory	0.2	50.51168114	73.1	1.067665432	6.405992593	0	0	0	0	0	0	0	0	0	high quality	394.413696	FALSE
674603577	0.312156173	nucleus-	53.4	4467	Fail	IT (L4-6)	excitatory	0.4	2.948997264	38.4	0	415.7543169	0	0	0	0	0	0	0	0	0		1615.346432	FALSE
674623980	0.299324205	nucleus-	51.2	6858	Pass	IT (L4-6)	excitatory	0.3	8.490726129	49.2	0	1.649748496	0	61.04069435	0	0	0	0	0	0	0	failed	5.064427	FALSE
652069611	0.236837728	nucleus-	60.4	4401	Fail	IT (L6)	excitatory	0.3	15.7245391	25.6	0	64.82601931	0	0	0	0	0	0	0	0	0		3303.31136	FALSE
672189719	0.237836922	nucleus-	78	6335	Pass	IT (L4-6)	excitatory	0.3	11.02177186	50.1	0	184.1222203	0	53.70231426	0	0	0	0	0	0	0		1855.262464	FALSE
695500630	0.426719828	nucleus-	48.1	7083	Fail	IT (L2-3)	excitatory	0.5	9.850468551	28.7	0	5.388898868	0	0	41.31489132	0	0	0	0	0	0		5.579494149	FALSE
672652996	0.150521547	nucleus-	44	8154	Pass	L6b	excitatory	0.2	13.54818317	54.8	2.895810197	102.801262	0	0	0	0	0	0	0	0	0	failed	4.088658	FALSE
700798643	0.216662473	nucleus-	62	3973	Fail	IT (L2-3)	excitatory	0.3	3.014721577	41.2	0	0	0	0	0	0	0	0	0	0	0		3.9940485	FALSE
653038343	0.190292731	nucleus-	70.7	5608	Pass	IT (L4-6)	excitatory	0.2	14.37799497	42.1	0	84.56348696	0	0	0	0	0	0	0	0	0	failed		FALSE
700831569	0.189014559	nucleus-	80	4109	Fail	IT (L2-3)	excitatory	0.2	5.265943069	43	0	220.0235894	0	0	0	21.64166453	0	0	0	0	0		4.7809085	FALSE
717081531	0.308593813	nucleus-	163.6	6186	Pass	IT (L2-3)	excitatory	0.4	8.545001517	46.3	0	156.6106631	4.232720624	0	0	0	0	0	0	0	0	failed		FALSE
717109079	0.290953136	nucleus-	97.6	6128	Pass	L5/6 NP	excitatory	0.3	5.9128926	43.4	0	49.96700455	0	12.0610011	0	0	0	130.9480119	0	0	0	failed		FALSE
720885489	0.418936337	nucleus+	52.1	6271	Pass	IT (L4-6)	excitatory	0.5	9.697906809	49.1	0	655.670006	0	284.3651683	0	0	0	0	0	0	0	failed		FALSE
770446562	0.254992634	nucleus+	72.5	4858	Pass	IT (L4-6)	excitatory	0.3	4.368727607	55	0	336.390954	0	1.128828705	0	0	0	0	0	0	0		18.957492	FALSE
767061167	0.503101729	nucleus+	81.9	6903	Pass	IT (L2-3)	excitatory	0.6	22.1109834	26.3	0	89.05357767	0	0	0	0	0	0	0	0	0	medium quality	1747.997117	TRUE
852979466	0.300641088	nucleus+	36.7	3457	Pass	IT (L4-6)	excitatory	0.4	37.7612257	51.6	0	1651.779608	0	0	0	0	0	0	0	0	0		6249.998848	FALSE
992021896	0.566988887	nucleus+	36.5	7334	Pass	IT (L4-6)	excitatory	0.6	9.328360559	46.5	0	217.2298292	0	98.10379381	0	0	0	0	0	0	0	failed	2203.856774	FALSE
978182265	0.376021445	nucleus+		4045	Fail	L5 ET	excitatory	0.4	12.41971123	29	0	118.1963241	0	0	0	0	0	0	0	0	0			FALSE
1061654911	0.236815574	nucleus-	50	4078	Pass	L6b	excitatory	0.3	6.785364233	38.3	0	249.0610399	0	0	0	0	0	0	0	0	0			FALSE
685770133	0.099817331	nucleus-	96.8	3423	Fail	L5/6 CT	excitatory	0.1	18.35009115	14.1	0	9.948466941	0	0	0	0	0	0	0	0	0		4.424865	FALSE
758973130	0.257580438	nucleus+	63.5	4338	Pass	IT (L6)	excitatory	0.3	5.290796117	61.7	0	227.5147111	0.99787154	0	0	0	0	0	0	0	0	high quality	1100.917504	FALSE
672647546	0.298378463	nucleus+	30.9	4642	Fail	IT (L2-3)	excitatory	0.3	2.94460905	41	0	4.611518035	0	0	0	0	0	0	0	0	0		473.3976	FALSE
654385109	0.133918454	nucleus-	39.9	3771	Fail	IT (L3-5)	excitatory	0.2	3.462010701	56.8	0	0	0	0	0	0	0	1.463968085	1.463968085	0	0		1285.252352	FALSE
653040263	0.373860385	nucleus+	56	11531	Pass	L6b	excitatory	0.4	20.88703115	57.1	0	22.89770451	11.44885225	27.80435547	0	0	0	0	0	0	0	high quality		FALSE
689387023	0.292659719	nucleus-	72.9	8975	Pass	L6b	excitatory	0.3	15.73927506	62.1	0	66.97923644	0	13.39584729	0	0	0	0	66.97923644	0	0	failed	1003.90592	FALSE
716898843	0.120082815	nucleus-	101.5	5297	Fail	L6b	excitatory	0.2	11.40611614	33	0	185.353041	0	0	94.93692346	0	0	0	0	0	0		6.414146	FALSE
676470996	0.158658161	nucleus+	93.7	4591	Fail	L6b	excitatory	0.2	13.89085268	23.3	0	0	0	0	0	0	0	0	0	55.13256626	212.2603801		3.31671525	FALSE
700026713	0.281479535	nucleus-		7049	Fail	L6b	excitatory	0.3	4.210664476	55.3	0	0	0	0	0	0	0	0	0	0	0			FALSE
732655750	0.292784263	nucleus+	96.7	5606	Pass	IT (L3-5)	excitatory	0.3	8.629578235	54.3	0	203.8860685	122.3316411	0	0	0	0	0	0	0	0	failed		FALSE
676468361	0.105587021	nucleus-	68.6	5970	Pass	L6b	excitatory	0.2	9.789345648	44.7	0	2.765884475	0	0	0	0	179.7824908	0	0	0	0	failed	5.493856	FALSE
699823560	0.175577208	nucleus-	58.6	7090	Pass	IT (L6)	excitatory	0.2	10.76958529	65.5	0	18.84848333	0	0	20.10504888	0	0	0	0	0	0	failed	5.794283	FALSE
643572450	0.493734224	nucleus-	50.3	6031	Fail	LAMP5/PAX6/Other	inhibitory	0.5	19.26402426	24.6	0	0	3.586607607	0	656.3491921	0	0	563.0973943	0	0	0		5.12202625	FALSE
643638668	0.779909442	nucleus-	40.7	15093	Fail	PVALB	inhibitory	0.8	15.19193008	30.8	18.32881901	0	183.2881901	24.43842535	38.69417347	0	0	130.3382685	0	0	2.036535446		4.370294029	FALSE
643650634	0.210117615	nucleus-	45.4	3655	Pass	PVALB	inhibitory	0.3	4.903001284	41.3	0	0	0	0	0	46.80674991	0	881.8391683	0	0	0	failed	4.6752375	FALSE
665700287	0.308162641	nucleus-	75.7	4508	Fail	LAMP5/PAX6/Other	inhibitory	0.4	4.034192438	43.5	0	0	0	0	233.3253749	0	0	0	0	0	358.1273197		22.040614	FALSE
695582528	0.403485383	nucleus-	35.4	6898	Fail	LAMP5/PAX6/Other	inhibitory	0.5	4.531132876	33.8	0	0	91.65504899	2.411974973	376.2680958	0	0	16.88382481	0	0	0			FALSE
695606829	0.412996538	nucleus-	59.9	4100	Fail	PVALB	inhibitory	0.5	1.426116486	51.7	0	0	0	0	425.4072967	0	0	0	0	0	0		9.443825133	FALSE
720845793	0.431724175	nucleus-	49.7	3589	Fail	PVALB	inhibitory	0.5	7.176978607	27.2	0	0	0	0	291.6598839	0	0	1349.774811	0	0	0		1108.289403	FALSE
732797657	0.501401489	nucleus+	54.3	13994	Pass	SST	inhibitory	0.6	22.30941851	68	0	4.834123108	2.417061554	1.208530777	238.0805631	0	0	0	39.88151564	0	4.834123108	failed		FALSE
650074936	0.402641881	nucleus-	50.9	7408	Fail	PVALB	inhibitory	0.5	3.671966159	38.5	0	6.134718416	0	0	98.15549466	0	30.67359208	73.616621	0	0	0			TRUE
650131355	0.205916848	nucleus-	67.1	6728	Fail	LAMP5/PAX6/Other	inhibitory	0.3	3.750453858	38.9	0	1.599452348	1.599452348	0	78.37316503	0	3.198904695	102.3649502	17.59397582	0	0			FALSE
674650891	0.201372987	nucleus-	48.6	9202	Pass	LAMP5/PAX6/Other	inhibitory	0.3	21.54482895	65.7	0	0	0	0	0	0	0	16.67643429	0	0	0	failed	1119.987072	FALSE
652079413	0.076371592	nucleus+	89.2	6471	Pass	LAMP5/PAX6/Other	inhibitory	0.1	22.25706273	60.4	0	0	0	0	0	0	0	0	0	0	0	failed	957.98272	FALSE
652081401	0.222555925	nucleus+	56.7	4062	Pass	LAMP5/PAX6/Other	inhibitory	0.3	6.268510579	72.3	0	0	0	79.23821747	0	0	0	0	0	0	0	failed	515.88096	FALSE
712901159	0.306555332	nucleus-	80.9	5283	Fail	LAMP5/PAX6/Other	inhibitory	0.4	3.126448405	47.8	0	0	0	0	0	0	0	0	0	0	0		4217.28	FALSE
727401782	0.318897579	nucleus+	51.9	10851	Pass	PVALB	inhibitory	0.4	25.20702453	54.9	1.120357797	2.240715595	0	1.120357797	281.2098072	0	0	0	0	0	0		1682.405504	FALSE
653033459	0.644368141	nucleus-	50.7	4555	Fail	PVALB	inhibitory	0.7	16.58893986	23.1	0	0	0	0	4798.781158	0	0	0	0	0	0		166.2431012	FALSE
676475392	0.241010216	nucleus+	107	5159	Fail	PVALB	inhibitory	0.3	11.4943296	22.2	0	0	0	12.14089509	0	0	0	0	0	0	0			FALSE
699836150	0.338295465	nucleus+	63.6	4926	Fail	PVALB	inhibitory	0.4	3.95362689	43.9	0	208.7226968	0	0	101.9713938	0	0	0	0	0	0		497.811168	FALSE
713525559	0.505401557	nucleus+	55	5987	Fail	PVALB	inhibitory	0.6	7.83160694	30.7	0	0	0	4.592728333	1129.81117	0	0	0	0	0	0		9.997308807	FALSE
758669364	0.399163537	nucleus+	76	6727	Fail	PVALB	inhibitory	0.4	10.32132839	52.4	0	0	26.77627087	0	441.8084693	0	0	0	0	0	0		1482.3968	FALSE
1072354797	0.332196959	nucleus+	71.1	7808	Pass	PVALB	inhibitory	0.4	13.72366207	68.1	0	38.33671974	0	0	58.33848657	0	0	0	0	0	0			FALSE
857542109	0.290916049	nucleus-	62.8	10154	Pass	LAMP5/PAX6/Other	inhibitory	0.3	17.2234238	65.8	0	0	0	0.903547236	532.1893221	0	0	0	2.710641708	0	0			FALSE
880463055	0.400908388	nucleus+	44.1	4610	Pass	LAMP5/PAX6/Other	inhibitory	0.5	5.596109292	51.7	0	0	0	0	293.9645405	32.66272673	0	0	4.082840841	0	0	failed	1020.842266	FALSE
910987373	0.411980798	nucleus+	75	5136	Pass	LAMP5/PAX6/Other	inhibitory	0.5	12.92007679	28	0	0	0	0	222.2251971	0	0	0	0	0	0	failed	2588.997522	FALSE
1010279132	0.269300573	nucleus+	50	6985	Pass	SST	inhibitory	0.3	8.049321973	51.2	0	0	2.631329664	0	294.7089223	0	0	0	0	0	0			FALSE
695597297	0.634728792	nucleus-	47.9	9315	Fail	PVALB	inhibitory	0.7	5.397284073	38.7	0	0	0	0	231.6599963	0	0	0	0	0	0		3.657542923	FALSE
732075087	0.369675599	nucleus-	72.6	6728	Pass	SST	inhibitory	0.4	8.478896874	47.2	0	0	38.25335195	0	0	0	0	0	0	270.5058459	0	failed	1808.632832	FALSE
650128235	0.270973403	nucleus+	95.1	7224	Fail	SST	inhibitory	0.3	3.988367008	36.4	0	258.0497782	0	0	82.49132255	0	50.7638908	71.91551196	617.627338	0	2.115162117			FALSE
653907472	0.267259817	nucleus-	70.8	5612	Pass	VIP	inhibitory	0.3	16.12282456	61.2	0	5.633834557	0	116.4325808	2.816917278	22.53533823	0	34.74197977	0	0	0	failed	3.958889	FALSE
695503829	0.279700618	nucleus-	70.2	7854	Fail	SST	inhibitory	0.3	10.72567913	38.3	0	1.909016284	0	0	11.4540977	544.0696409	30.54426054	0	1.909016284	0	0		3.12050675	FALSE
727890795	0.14695445	nucleus+	105.8	4888	Pass	SST	inhibitory	0.2	6.434630171	44	0	0	0	0	0	0	0	0	0	0	0	failed	6.1857	FALSE
798891524	0.155261967	nucleus+	73.3	3225	Fail	VIP	inhibitory	0.2	2.923279855	38.2	0	0	0	0	0	0	8.208787781	0	0	0	0		485.92848	FALSE
732190859	0.13453165	nucleus+	74.6	8302	Pass	PVALB	inhibitory	0.2	12.56485414	61.7	0	0	0	0	0	0	0	26.62484146	44.77814246	0	0	failed		FALSE
700917476	0.998714324	nucleus-	96.8	15410	Pass	VIP	inhibitory	1	26.41400101	52.7	22.58614355	45.1722871	94.86180292	16.56317194	97.87328872	22.58614355	0	19.57465774	61.73545904	295.1256091	84.32160259	failed		FALSE
674609019	0.042848551	nucleus-	72.2	8844	Pass	VIP	inhibitory	0.1	12.67144122	51.7	0	33.6686655	0	0	0	0	0	0	0	0	0	failed	71.987432	FALSE
653818084	0.140802666	nucleus-	33.2	9152	Pass	LAMP5/PAX6/Other	inhibitory	0.2	29.44907683	50.7	0	4.646985907	1.161746477	0	0	22.07318306	0	0	0	0	0	failed	9.160627	FALSE
652080761	0.15343083	nucleus-	70	5199	Pass	PVALB	inhibitory	0.2	9.221036947	55.3	0	171.9686736	0	0	2684.44181	0	0	134.1139341	0	0	0	failed	10.968116	FALSE
700026680	0.184550566	nucleus+		8233	Fail	LAMP5/PAX6/Other	inhibitory	0.2	4.609390877	53.5	0	0	0	135.010418	0	0	0	0	0	0	0			FALSE
712874974	0.219307347	nucleus-	62.9	7860	Pass	LAMP5/PAX6/Other	inhibitory	0.3	9.717261015	40.2	0	0	0	0	12.29018892	0	0	0	0	0	0	failed	1384.329856	FALSE
677018383	0.180547626	nucleus-	67	5305	Fail	SST	inhibitory	0.2	5.028483476	34.9	0	0	0	0	0	0	172.1883084	0	0	0	0		285.471168	FALSE
868060511	1.097764158	nucleus+	40.9	26341	Fail	LAMP5/PAX6/Other	inhibitory	1.1	245.7177392	40.9	14.1344754	2.019210771	76.73000931	98.94132779	30.28816157	0	4.038421543	2.019210771	24.23052926	0	4.038421543			FALSE
686075786	0.221346418	nucleus-	70.7	6781	Pass	SST	inhibitory	0.3	5.420395945	57.6	0	3.937478098	0	0	0	0	0	0	0	0	0	failed	772.5664	FALSE
732592325	0.826995004	nucleus-	105	13934	Pass	LAMP5/PAX6/Other	inhibitory	0.9	10.5901253	57.8	0	0	0	132.6816815	0	0	5.038544868	0	0	0	0	failed		FALSE
665695769	0.328582784	nucleus-	92.7	3804	Fail	LAMP5/PAX6/Other	inhibitory	0.4	2.314257527	48.3	0	0	0	0	2103.924569	0	0	0	0	0	0		368.41728	FALSE
665703472	0.027423773	nucleus-	71.2	2780	Fail	IT (L4-6)	excitatory	0.1	2.249757333	42	0	0	0	2.711482042	0	0	0	0	0	0	0		215.679072	FALSE
665719325	0	nucleus-	109	13	Fail	PVALB	inhibitory	0	0.00612163	72.5	0	0	0	0	0	0	0	0	0	0	0		154.172752	FALSE
701072538	0.007659224	nucleus-		4296	Fail	IT (L6)	excitatory	0.1	4.540465915	47.6	0	988.8945572	0	0	0	0	0	0	0	0	0			FALSE
758632269	0.199983843	nucleus+	78.9	3348	Fail	IT (L2-3)	excitatory	0.2	3.471175655	53.6	0	0	0	0	0	0	0	0	0	0	0			FALSE
835626257	0.083825175	nucleus+	51.3	2656	Fail	PVALB	inhibitory	0.1	4.497206472	24.9	0	46.49442168	0	295.1385028	0	0	0	0	0	0	0		395.3872	FALSE
835676333	0.134777716	nucleus+	75	7718	Pass	PVALB	inhibitory	0.2	20.71449172	63.7	0	37.24331055	0	0	9.059183647	0	0	0	0	0	0		158.972032	FALSE
840039150	0.149987409	nucleus+	71.6	4796	Pass	IT (L2-3)	excitatory	0.2	9.324211454	56.1	0	138.5391204	0	21.55052984	0	0	0	0	0	0	0		227.079216	FALSE
840066268	0.137857059	nucleus-	56.3	6776	Pass	IT (L6)	excitatory	0.2	23.94729925	75.4	0	44.62257415	0	0	0	0	0	0	0	0	0			FALSE
852464267	0.009721004	nucleus+	46.2	3381	Pass	SST	inhibitory	0.1	6.995437644	33.1	0	0	0	0	0	0	0	128.5796674	0	0	0			FALSE
852586380	0.152534378	nucleus+	65	2245	Fail	IT (L6)	excitatory	0.2	5.903280026	25.8	0	24.68282569	0	0	0	0	0	0	0	0	0		534.283232	FALSE
854597364	0.009777009	nucleus+	65.8	3577	Fail	LAMP5/PAX6/Other	inhibitory	0.1	6.557758757	41.8	0	0	0	0	0	0	0	0	0	0	0		1876.46656	FALSE
854643407	0.161865107	nucleus+	62.3	5086	Pass	VIP	inhibitory	0.2	10.21271357	62.9	0	0	0	0	0	0	0	0	0	339.200049	0		962.309568	FALSE
880184241	0.218733776	nucleus+	23.7	1843	Fail	IT (L6)	excitatory	0.3	3.928090377	34.8	0	0	0	0	0	0	0	0	0	0	0		240.529248	FALSE
880297334	0.349640861	nucleus+	42	2415	Fail	IT (L6)	excitatory	0.4	8.665033093	40.3	0	35.18586935	70.37173871	0	0	0	0	0	0	0	0		3399.433728	FALSE
880348988	0.217274784	nucleus+	79.6	2598	Fail	PVALB	inhibitory	0.3	6.25380296	33.4	0	0	0	0	0	0	0	565.8695399	0	0	0		9.450489	FALSE
884889997	0.07560224	nucleus+	56.2	3451	Pass	LAMP5/PAX6/Other	inhibitory	0.1	8.708609292	42.5	0	0	0	133.7814119	0	0	0	0	0	0	0		61.17148	FALSE
885003846	0.345570798	nucleus+	35.8	5984	Fail	SST	inhibitory	0.4	7.84119799	34.8	0	0	0	0	0	0	0	27.01193928	0	0	0		487.705856	FALSE
643587021	0.071406908	nucleus-	39.1	2463	Fail	VIP	inhibitory	0.1	14.05686351	13.9	2516.706779	0	0	0	0	0	0	0	0	0	0		4.7762945	FALSE
643650794	0.177113371	nucleus-	63.2	4624	Pass	L5/6 NP	excitatory	0.2	8.77811145	44.6	0	0	0	0	0	12.85699592	0	0	77.14197552	0	0	failed	10.32166	FALSE
645081776	0.156361669	nucleus-	50.8	3975	Pass	VIP	inhibitory	0.2	2.528965295	47.6	0	0	0	0	100.2479072	0	0	0	0	0	0	failed	13.340531	FALSE
645082571	0.040316561	nucleus-	55.9	2746	Pass	LAMP5/PAX6/Other	inhibitory	0.1	6.894468059	39.3	0	0	0	0	0	0	0	0	0	0	0	failed	10.175765	FALSE
645084348	0.082184431	nucleus-	38.5	6099	Pass	VIP	inhibitory	0.1	17.02121281	59	0	0	0	0	0	0	0	0	0	0	0	failed		FALSE
645086311	0.127624735	nucleus+	56.4	3693	Pass	L5/6 CT	excitatory	0.2	6.866562758	47.3	0	0	0	0	0	0	0	0	0	0	0	failed	21.472382	FALSE
653033188	0.164724776	nucleus-	48.5	3579	Fail	L6b	excitatory	0.2	5.502932493	39.1	0	0	0	0	0	0	0	0	2.692340829	0	0		4.2067015	FALSE
656921276	0.006931126	nucleus-	36	5124	Pass	L6b	excitatory	0.1	14.72482981	53	0	0	0	0	0	0	0	0	0	0	0		1162.004352	FALSE
665722509	0.275514811	nucleus-	58.4	3520	Fail	PVALB	inhibitory	0.3	2.988043794	35.2	0	0	0	0	0	0	0	0	0	0	0		4574.760448	FALSE
689312807	0.276892797	nucleus-	53.1	5260	Fail	L6b	excitatory	0.3	5.278545393	36.8	0	0	5.831872935	0	0	0	0	0	0	0	0		1490.220672	FALSE
689323474	0.144935724	nucleus-	68.8	7660	Pass	L6b	excitatory	0.2	15.41671979	63.4	0	14.10902893	0	0	0	0	0	0	0	0	0	high quality	1540.29184	FALSE
689331715	0.407139897	nucleus-	72.5	10030	Pass	LAMP5/PAX6/Other	inhibitory	0.5	20.1682243	60.5	0	28.98493812	11.21997605	0	16.82996407	0	9.349980038	0	0	0	0	high quality	1382.699303	FALSE
689359955	0.208641601	nucleus-	62.1	8820	Pass	IT (L6)	excitatory	0.3	28.35607386	71	0	8.304345018	0	1.845410004	0	0	0	0	0	0	0.922705002	failed	22.283126	FALSE
689370356	0.131562093	nucleus+	75.3	8293	Pass	VIP	inhibitory	0.2	17.55958293	70.7	0	3.85169436	0	0	13.48093026	5.777541541	0	0	0	0	0	failed		FALSE
689387760	0.155154382	nucleus-	50.1	6311	Pass	L6b	excitatory	0.2	9.089937673	64.5	0	27.74293856	26.58698278	26.58698278	0	0	0	0	0	0	0	failed	10.857234	FALSE
689398079	0.14754814	nucleus-	66.8	10445	Pass	IT (L6)	excitatory	0.2	21.50443748	66.2	0	11.10775136	0	46.89939463	0	0	0	0	0	0	0	failed	7.9106625	FALSE
695615506	0.427156649	nucleus-	41.9	10347	Pass	IT (L4-6)	excitatory	0.5	5.868708224	58.6	0	313.0574133	0	1.006615477	0	0	1.006615477	0	0	0	0	failed	6.093352639	FALSE
700852002	0.102693971	nucleus-	52.1	4087	Fail	L5 ET	excitatory	0.2	3.109793258	51.8	0	0	0	0	0	0	0	0	0	0	0		8.810725	FALSE
700888745	0.171007845	nucleus-	70.1	7507	Pass	SST	inhibitory	0.2	14.35603633	66.7	0	1.148531545	0	0	0	0	0	0	0	0	0	failed		FALSE
700941881	0.200959759	nucleus-	48.7	10408	Pass	IT (L6)	excitatory	0.3	31.77679327	73.9	0	1.146263182	0	19.48647409	0	0	3.438789546	0	0	0	63.04447501	failed	3.56676075	FALSE
720772457	0.110687778	nucleus+	68.6	1852	Fail	PVALB	inhibitory	0.2	7.502784661	52.5	0	0	0	0	0	0	0	536.8628625	0	0	0		5.353735	FALSE
720784738	0.256485061	nucleus-	43	2069	Fail	SST	inhibitory	0.3	13.38674318	13.3	0	0	0	0	0	3564.561775	0	0	0	0	0		1386.953088	FALSE
720804117	0.207100622	nucleus-	56.8	2288	Fail	LAMP5/PAX6/Other	inhibitory	0.3	4.487067526	19.6	0	0	0	831.8935176	1480.953295	0	0	0	0	0	0			FALSE
720850713	0.156054325	nucleus+	48.1	3155	Fail	IT (L6)	excitatory	0.2	6.057048844	25.4	0	0	0	0	0	0	0	0	0	0	0			FALSE
720864111	0.11981037	nucleus-	88.1	4469	Fail	IT (L2-3)	excitatory	0.2	7.90498662	31.9	0	0	0	8.3193522	0	0	0	0	0	0	0		131.922992	FALSE
720870893	0.355667677	nucleus-	58.1	6204	Fail	IT (L2-3)	excitatory	0.4	8.033876086	33	0	0	0	35.89217989	15.95207995	0	0	0	0	0	0		136.15824	FALSE
722664657	0.197732982	nucleus-	78.2	7476	Pass	L6b	excitatory	0.2	13.79298545	57.8	0	0	0	0	0	0	0	0	0	0	0		1181.70112	FALSE
722713951	0.244986888	nucleus-	65.7	3109	Fail	IT (L6)	excitatory	0.3	7.746513595	22.6	0	216.8194864	0	0	0	0	0	0	0	0	0			FALSE
722725218	0.09373307	nucleus-	100.6	4761	Fail	IT (L6)	excitatory	0.1	6.046343294	4.5	25.70048088	0	0	0	0	0	0	0	0	0	0		608.862848	FALSE
727782769	0.368215664	nucleus-	68.7	6048	Fail	L5 ET	excitatory	0.4	5.886097376	37.7	0	0	0	587.3410724	5.758245808	0	0	0	166.9891284	0	0		85.69904	FALSE
732081388	0.168221313	nucleus-	57.8	6193	Pass	IT (L6)	excitatory	0.2	8.080907878	49	0	76.96459072	0	0	204.9298139	0	0	0	214.2026561	0	94.58299101	failed	10.264911	FALSE
732634655	0.952813769	nucleus-	82	16541	Pass	IT (L2-3)	excitatory	1	19.49568669	64.9	0	21.5998583	12.95991498	47.51968827	12.95991498	0	25.91982997	11.51992443	0	0	0	failed	6.626108273	FALSE
732811452	0.297640907	nucleus-	61.1	3089	Fail	IT (L2-3)	excitatory	0.3	17.67551233	66.5	0	74.77893477	0	0	0	0	0	0	18.69473369	0	0		271.500768	FALSE
798097090	0.324021133	nucleus+	56	3957	Fail	IT (L6)	excitatory	0.4	3.942266821	34.7	0	52.88232721	0	0	0	0	0	0	0	0	0		1505.646464	FALSE
902541185	0.076602591	nucleus-	47.6	2917	Fail	IT (L3-5)	excitatory	0.1	5.597038254	29.1	0	0	0	0	0	0	83.38823059	0	0	0	0		11.95612	FALSE
645125895	0.175305693	nucleus-	31.1	3634	Fail	LAMP5/PAX6/Other	inhibitory	0.2	9.677891153	16	0	0	0	0	0	0	0	0	0	0	0		144424.8289	FALSE
652074157	0.235109544	nucleus-	63.1	2650	Fail	SST	inhibitory	0.3	6.150235019	24.2	0	0	1.945847076	0	3.891694152	14202.73781	404.7361918	0	0	0	0			FALSE
652079287	0.09415134	nucleus-	92.9	2084	Fail	LAMP5/PAX6/Other	inhibitory	0.1	5.158229092	26.5	0	2.933635302	0	2.933635302	0	1079.577791	0	0	0	0	0			FALSE
652079871	0.1293624	nucleus-	94.2	3213	Pass	VIP	inhibitory	0.2	10.97962449	44.8	0	0	0	0	0	0	0	0	0	0	0	high quality		FALSE
652080137	0.266945843	nucleus-	27.9	1674	Fail	SST	inhibitory	0.3	9.914059515	16	0	0	0	0	0	3562.135393	0	0	0	0	0			FALSE
652080472	0.23637448	nucleus-	108.1	2914	Pass	PVALB	inhibitory	0.3	10.01325995	49.8	0	177.0104561	0	0	0	0	0	107.1630869	0	0	0	failed		FALSE
652184530	0.256715891	nucleus-	43.1	2479	Fail	PVALB	inhibitory	0.3	4.090145258	34.8	0	0	0	0	0	0	0	0	0	0	0			FALSE
652236534	0.127400596	nucleus-	36.1	2601	Fail	IT (L3-5)	excitatory	0.2	2.9943633	53	0	0	0	4.90576636	0	0	0	0	0	0	0			FALSE
653033253	0.22284671	nucleus+	33.3	3437	Pass	L5/6 NP	excitatory	0.3	7.097814816	40.9	0	586.8178891	0	0	0	0	0	0	0	0	0	failed		FALSE
653038230	0.491868084	nucleus-	32.5	8959	Fail	IT (L2-3)	excitatory	0.5	11.32920629	30.2	0	0	0	104.2660133	0	0	0	0	36.79976939	0	3.066647449			FALSE
643400247	0.124585067	nucleus-	42.8	2849	Fail	IT (L2-3)	excitatory	0.2	15.46183801	26.6	0	102.98343	0	0	0	0	0	0	0	0	0		446.79184	FALSE
643605543	0.057982137	nucleus-	87.4	4554	Pass	LAMP5/PAX6/Other	inhibitory	0.1	6.199999814	36.9	0	0	0	46.19231933	0	0	0	0	0	0	0	failed	7.194466	FALSE
652080258	0.128250829	nucleus-	39.7	3286	Pass	VIP	inhibitory	0.2	8.589697425	70.5	0	20.15454152	0	0	0	0	0	0	0	0	0	failed	571.83904	FALSE
652080556	0.201937992	nucleus-	40.2	6009	Pass	IT (L2-3)	excitatory	0.3	27.70526182	74.3	0	1.490695081	0	12.67090819	10.43486557	0	0	0	0	0	2.981390163	failed	876.49088	FALSE
652080833	0.070652179	nucleus-	70.3	2616	Fail	IT (L6)	excitatory	0.1	6.960661515	40.5	0	77.24876678	0	0	0	0	0	0	0	0	0		11.87746	FALSE
652081872	0.088196788	nucleus-	47.7	2588	Fail	VIP	inhibitory	0.1	3.682097645	100.9	0	0	0	0	0	0	0	0	0	0	189.5835638			FALSE
653033531	0.113264223	nucleus-	44.4	2268	Fail	SST	inhibitory	0.2	5.057549044	36.3	0	0	0	0	0	350.3801625	0	0	0	0	0		8.874677	FALSE
653037369	0.088607321	nucleus-	39.4	2005	Fail	PVALB	inhibitory	0.1	4.37700401	37.5	0	0	0	0	0	0	0	3504.903358	0	0	0		148.924704	FALSE
653038258	0.136133935	nucleus-	42.6	2597	Fail	IT (L6)	excitatory	0.2	5.194006515	52	0	361.4629333	0	19.19272212	0	0	0	0	0	0	0		573.908096	FALSE
653039591	0.248313274	nucleus-	24.3	3161	Fail	IT (L3-5)	excitatory	0.3	9.567358356	29.7	0	0	0	0	0	0	0	0	0	0	0			FALSE
653040733	0.088270587	nucleus-	44.2	2233	Fail	IT (L6)	excitatory	0.1	5.001073476	45.1	0	0	0	0	0	0	0	0	0	0	0		71.544944	FALSE
653042415	0.135443345	nucleus-	46.5	2424	Pass	SST	inhibitory	0.2	6.992176304	46.6	0	0	0	0	691.2283127	210.4406196	0	0	0	0	0	high quality	330.886208	FALSE
653784475	0.149112869	nucleus-	43.3	2764	Pass	VIP	inhibitory	0.2	8.305522343	34.2	0	0	0	0	0	0	0	0	0	0	0	failed		FALSE
653796765	0.120299811	nucleus+	46.4	4999	Pass	LAMP5/PAX6/Other	inhibitory	0.2	19.04667692	41.6	0	0	0	0	1.382275087	0	0	0	0	0	0	failed	160.668576	FALSE
653890370	0.218243704	nucleus-	30.1	2009	Fail	LAMP5/PAX6/Other	inhibitory	0.3	6.07544299	38.4	0	0	0	0	0	0	0	0	0	0	0		491.706048	FALSE
654142369	0.208668862	nucleus-	34.4	4196	Pass	L6b	excitatory	0.3	8.185818149	60.7	0	482.0364214	0	0	0	0.935993051	0	0	0	0	0.935993051	failed		FALSE
656921049	0.364403245	nucleus+	42.7	3793	Pass	VIP	inhibitory	0.4	16.05660581	34.3	0	0	0	0	502.52429	0	0	0	0	0	149.3570645	failed	1122.591488	FALSE
656928719	0.024122983	nucleus-	33.7	5335	Pass	L5/6 CT	excitatory	0.1	21.92408779	74.4	0	0	0	0	0	0	0	14.25471328	0	0	0	high quality	1082.616576	FALSE
665711512	0.220544807	nucleus-	36.4	7140	Fail	IT (L6)	excitatory	0.3	7.960954092	40.9	1.371629221	91.89915782	0	0	0	0	0	0	0	0	0		506.715872	FALSE
672184354	0.192592632	nucleus-	58	2510	Fail	IT (L6)	excitatory	0.2	5.395024658	24.4	0	194.7330439	0	0	0	0	0	0	154.6409466	0	0		76.629248	FALSE
672652793	0.137104452	nucleus-	46.3	5408	Pass	PVALB	inhibitory	0.2	6.348662517	63.1	0	1.307801559	0	0	315.1801758	0	0	0	0	0	0	failed	942.497472	FALSE
672655484	0.227047469	nucleus-	65.1	7664	Pass	IT (L6)	excitatory	0.3	12.99559125	60.8	0	36.16095966	0	0	4.821461288	0	0	0	0	0	108.482879	failed	164.526352	FALSE
674613300	0.229429905	nucleus-	49.5	9066	Pass	VIP	inhibitory	0.3	21.04328552	71.3	0	3.847628771	0	0	7.695257541	7.695257541	0	0	0	8.977800465	0	failed		FALSE
677039513	0.133584946	nucleus-	45.6	7345	Pass	IT (L6)	excitatory	0.2	14.4747482	61.9	0	30.78296471	0	0	0	0	0	12.50557941	0	0	0	failed	975.785088	FALSE
700796194	0.172454571	nucleus-	53.8	2178	Fail	IT (L6)	excitatory	0.2	3.000674629	32.1	0	3089.370073	0	0	0	0	0	0	0	0	0		922.612608	FALSE
700825191	0.32054702	nucleus-	58.3	4388	Fail	LAMP5/PAX6/Other	inhibitory	0.4	4.899732203	37.1	0	60.83579998	0	0	558.0111309	0	0	0	0	0	0		1134.523136	FALSE
700901311	0.078532714	nucleus-	40.8	2081	Fail	SST	inhibitory	0.1	3.569195861	35.7	0	0	0	0	0	0	0	0	0	0	0		14.207649	FALSE
707855449	0.427906062	nucleus+	37.6	4287	Fail	VIP	inhibitory	0.5	6.848345124	34.6	15.78414182	74.61594313	0	0	100.4445388	0	0	0	116.2286806	0	1113.499459		795.7598526	FALSE
716896159	0.163582519	nucleus-	60	4027	Pass	L6b	excitatory	0.2	3.449107579	48.4	0	202.3396242	591.1207592	0	0	0	0	0	0	0	0		2218.899712	FALSE
716904499	0.211879713	nucleus-	61.6	3109	Fail	L6b	excitatory	0.3	3.629346197	34.9	0	622.3881924	0	0	0	0	0	0	0	0	0		1270.47424	FALSE
720768965	0.142145134	nucleus-	56.4	1772	Fail	IT (L6)	excitatory	0.2	11.21509534	16.5	0	231.3529521	0	0	0	0	0	0	0	0	0		5391.478784	FALSE
720777847	0.225885878	nucleus+	58.9	4866	Fail	LAMP5/PAX6/Other	inhibitory	0.3	9.792708241	26.7	0	0	0	0	0	0	0	0	0	0	0		1223.948288	FALSE
720784576	0.323344136	nucleus-	58.8	2542	Fail	VIP	inhibitory	0.4	9.561914901	16.8	0	48.00563266	0	400.0469388	0	0	0	272.0319184	0	0	1013.452245		1135.217536	FALSE
721577859	0.245994619	nucleus-	50.6	2743	Fail	LAMP5/PAX6/Other	inhibitory	0.3	3.707862794	38.8	0	0	0	0	0	0	0	0	0	0	0		928.370048	FALSE
737548286	0.074292566	nucleus+	64.1	4478	Pass	L6b	excitatory	0.1	6.353723069	51.1	0	160.0243473	0.981744462	0	0	0	0	0	0	0	0	failed		FALSE
811944233	0.416996985	nucleus+	66.9	11483	Pass	IT (L6)	excitatory	0.5	12.16375394	37.6	0	52.82062117	1.553547681	59.0348119	0	0	0	0	21.74966754	0	0			FALSE
1001433655	0.263225609	nucleus+	73.8	3460	Pass	LAMP5/PAX6/Other	inhibitory	0.3	7.598293306	33	0	0	0	0	334.2005072	39.31770673	0	0	0	0	0		719.424512	FALSE
643357598	0.121384074	nucleus-	85	4270	Fail	IT (L2-3)	excitatory	0.2	41.35125971	18.6	5.587356929	254.2247403	0	0	0	0	2.793678464	0	44.69885543	0	0		22.173186	FALSE
643394218	0.082617133	nucleus-	43.1	2106	Fail	VIP	inhibitory	0.1	3.816391956	45.7	0	0	0	0	81.92099924	0	0	0	0	0	0		4.080528	FALSE
643402046	0.062880363	nucleus-	39.7	2697	Fail	IT (L6)	excitatory	0.1	5.086983414	37.1	0	0	0	5.897043517	0	0	0	0	0	0	0		27.887176	FALSE
645080954	0.195616832	nucleus-	62.7	4279	Pass	LAMP5/PAX6/Other	inhibitory	0.2	6.062167094	56.7	0	0	14.12369532	0	451.9582504	0	0	0	0	0	0	failed	24.19251	FALSE
645081513	0.166045448	nucleus-	66	3543	Pass	LAMP5/PAX6/Other	inhibitory	0.2	5.444864305	55	0	0	1.488733267	0	1.488733267	0	0	0	0	0	0	failed	750.703872	FALSE
645082315	0.228460359	nucleus-	64	3342	Pass	IT (L6)	excitatory	0.3	11.84922952	46.4	0	182.6303996	0	0	0	0	0	0	0	0	0	failed	453.212544	FALSE
645083306	0.112079091	nucleus-	55.9	5337	Pass	LAMP5/PAX6/Other	inhibitory	0.2	4.081280491	53.5	0	0	0	0	0	0	0	0	0	0	0	failed	813.445952	FALSE
645084290	0.011183923	nucleus-	54.2	4292	Pass	LAMP5/PAX6/Other	inhibitory	0.1	13.45861468	81.9	0	0	0	0	0	0	0	0	0	0	0	failed	7.1588445	FALSE
652080220	0.189709039	nucleus-	83.9	6354	Pass	LAMP5/PAX6/Other	inhibitory	0.2	26.56733104	73.7	0	15.95454444	0	0	0	41.48181554	0	0	0	0	0	failed	1298.939392	FALSE
652083361	0.061022816	nucleus-	64.3	5802	Pass	IT (L6)	excitatory	0.1	21.65979387	73.8	0	10.14388642	0	0	0	0	0	0	0	13.83257239	0	failed	107.466352	FALSE
653032380	0.156201486	nucleus-	83.9	3667	Pass	LAMP5/PAX6/Other	inhibitory	0.2	12.30561461	37	0	0	0	0	0	83.03427157	0	0	0	0	0	medium quality	2357.362176	FALSE
653032886	0.285210928	nucleus-	68.6	3474	Pass	SST	inhibitory	0.3	8.155153224	38.8	0	0	0	0	0	0	0	1158.949667	0	0	0	failed	61.79088	FALSE
653033487	0.015674195	nucleus-	46.5	1319	Fail	IT (L6)	excitatory	0.1	4.897346724	40.7	0	0	0	0	0	4.538172841	0	0	0	0	0		224.958928	FALSE
653037403	0.166047761	nucleus-	60.7	2909	Fail	IT (L6)	excitatory	0.2	5.482999261	40.1	0	32.75427228	0	0	0	0	0	0	0	0	0		467.078528	FALSE
653038483	0.357750886	nucleus-	44.1	3094	Fail	SST	inhibitory	0.4	4.434419012	46.8	0	0	0	0	1949.118527	0	0	0	0	0	0		227.52688	FALSE
653039851	0.194674677	nucleus-	59.1	2906	Pass	LAMP5/PAX6/Other	inhibitory	0.2	6.338900822	56.2	0	0	0	0	1394.199659	0	0	0	0	0	0	failed		FALSE
653791870	0.060402789	nucleus-	47.2	2126	Fail	LAMP5/PAX6/Other	inhibitory	0.1	6.065654088	35.5	0	3.016818765	0	0	0	0	0	0	3.016818765	3.016818765	0		554.056256	FALSE
653806696	0.153479609	nucleus+	56.5	2678	Fail	IT (L4-6)	excitatory	0.2	7.694384947	33.3	0	139.2699162	0	0	0	0	0	0	0	0	0		1591.357184	FALSE
653863549	0.028926892	nucleus+	56.1	1330	Fail	LAMP5/PAX6/Other	inhibitory	0.1	7.879017788	91.7	0	0	0	0	0	93.44921035	0	0	0	0	0		1431.127424	FALSE
653910084	0.368007727	nucleus-	45	4002	Fail	L6b	excitatory	0.4	3.409443057	56.7	0	0	0	0	0	0	0	0	0	0	3347.94541		1212.977408	FALSE
656921138	0.141319949	nucleus-	50.6	7821	Pass	PVALB	inhibitory	0.2	50.87135411	83	0	0	0	0	0	17.09626276	0	14.39685285	0	0	0	failed	756.51904	FALSE
656932949	0.090851012	nucleus-	64.4	6315	Pass	L5/6 NP	excitatory	0.1	28.85630899	85.2	0	0	0	0	0.878974061	0	0	0	0	0	0	failed	184.09728	FALSE
656934231	0.119824754	nucleus-	48.7	5696	Pass	VIP	inhibitory	0.2	18.02983602	67.6	0	0	0	0	0	0	0	0	0	0	0	failed		FALSE
660687351	0.11421814	nucleus-	65	3949	Fail	SST	inhibitory	0.2	4.275769043	48.4	0	36.17385814	0	0	123.3199709	0	0	0	0	0	0		491.901216	FALSE
672184846	0.226218686	nucleus-	31.7	3356	Fail	IT (L2-3)	excitatory	0.3	5.817234671	35.2	43.4310532	14.47701773	0	0	0	0	0	0	0	0	0		32.498926	FALSE
672650564	0.111691173	nucleus+	111.6	10146	Pass	VIP	inhibitory	0.2	35.76044801	57.6	0	0	0	0	0	0	0	9.093589928	0	0	0	high quality	273.68608	FALSE
684430318	0.400751171	nucleus-	63.3	6752	Fail	IT (L3-5)	excitatory	0.5	15.33491944	25.7	0	0	183.1725485	0	0	0	0	0	0	0	0		645.6386411	FALSE
685767429	0.12601876	nucleus+	61.2	1750	Fail	IT (L6)	excitatory	0.2	9.332587434	12.8	0	826.908578	0	0	0	0	0	0	0	0	0		15.630457	FALSE
685770997	0.177980445	nucleus-	65.4	7164	Pass	IT (L6)	excitatory	0.2	15.10762244	42.1	0	15.4985596	0	0	0	0	0	0	0	0	0	failed	24.20165	FALSE
685792166	0.394905527	nucleus-	65	1905	Fail	IT (L6)	excitatory	0.4	5.719486223	22.4	0	0	0	0	0	0	0	0	0	1537.700166	0		130.664128	FALSE
689306818	0.564769478	nucleus+	87	13404	Pass	IT (L2-3)	excitatory	0.6	40.30011451	69.9	12.42874188	62.97229219	0	0	31.4861461	0	0	0	0	0	0	high quality	1056.488778	TRUE
689308974	0.084911664	nucleus-	98.7	8540	Pass	IT (L6)	excitatory	0.1	19.24234537	56.2	0	54.57830076	0	0	0	0	0	0	0	0	0	failed	5.3147355	FALSE
689311798	0.038322273	nucleus-	59.7	2868	Fail	PVALB	inhibitory	0.1	5.438725712	33.7	0	57.88447477	0	21.32585913	0	0	0	0	0	0	0		168.01352	FALSE
689328074	0.115456646	nucleus-	62.3	5716	Pass	IT (L6)	excitatory	0.2	9.841680382	71.7	12.71346257	91.81945188	0	0	0	0	0	0	0	0	0	failed	1087.050368	FALSE
689340792	0.222125715	nucleus-	59.6	6621	Pass	IT (L4-6)	excitatory	0.3	9.263927582	61.1	0	69.77112705	0	0	0	0	0	0	0	0	0	failed	1018.142784	FALSE
695546594	0.198927161	nucleus-	68.4	8133	Pass	L6b	excitatory	0.2	17.36174007	51.9	0	3.499317633	0	0	10.4979529	0	0	0	6.998635266	0	0	failed	7.6894925	FALSE
700804947	0.153495112	nucleus-	95.6	6658	Pass	IT (L2-3)	excitatory	0.2	11.93280484	37.5	0	94.5461305	0	0	0	0	158.645202	0	0	0	0	failed		FALSE
700860295	0.343035324	nucleus-	101.3	6918	Pass	IT (L2-3)	excitatory	0.4	9.702241576	38.3	0	456.4552674	0	0	865.248539	0	21.99784421	0	1.833153684	0	0	failed	352.938944	FALSE
716905546	0.210790816	nucleus-	53.3	2306	Fail	IT (L6)	excitatory	0.3	3.655019265	32.4	0	0	0	0	0	0	0	0	0	0	0		617.340032	FALSE
652075359	0.116378459	nucleus-	54	3534	Fail	SST	inhibitory	0.2	8.188175206	37.6	443.636842	0	0	0	0	0	0	0	0	0	0		7.730847	FALSE
652079479	0.173322729	nucleus-	40.8	2735	Fail	IT (L6)	excitatory	0.2	4.539101701	38	0	0	0	0	0	0	0	0	0	0	0		13.014433	FALSE
653038085	0.063706018	nucleus+	40.1	2913	Fail	L6b	excitatory	0.1	4.64251557	45.9	0	0	0	0	2.206516727	0	0	0	0	0	0		278.091168	FALSE
685778795	0.023475024	nucleus-	61.8	2281	Fail	IT (L2-3)	excitatory	0.1	9.336309534	13.8	0	1246.090989	0	0	0	0	0	0	0	0	0		5.5915465	FALSE
685795279	0.154797812	nucleus-	39.2	1577	Fail	IT (L2-3)	excitatory	0.2	7.760706918	11.2	0	1109.937521	554.9687606	0	0	0	0	0	17.90221808	0	0		13.278238	FALSE
689307264	0.12888782	nucleus-	69.1	7793	Pass	VIP	inhibitory	0.2	12.84971082	63.2	0	0	0	0	1.025986178	0	0	0	0	0	0	failed	3.79543125	FALSE
689310662	0.047104889	nucleus+	61.9	4467	Pass	PVALB	inhibitory	0.1	6.506006273	52.9	0	0	0	0	0	0	0	0	0	0	0	failed	13.435732	FALSE
689319123	0.21689425	nucleus+	44.5	3432	Fail	PVALB	inhibitory	0.3	4.275478001	46	0	0	0	0	166.8243104	0	0	83.4121552	0	0	0		3.96730725	FALSE
689328045	0.148652539	nucleus-	62.3	4406	Fail	L6b	excitatory	0.2	4.941979085	39.2	0	177.4481013	0	0	0	0	0	0	0	0	0		4.2281285	FALSE
689352854	0.315170061	nucleus-	63	7043	Pass	SST	inhibitory	0.4	10.65630494	54.6	0	0	0	0	130.6670737	0	0	258.8917722	0	0	0	failed	11.015699	FALSE
707820915	0.497671092	nucleus-	58.4	4855	Fail	PVALB	inhibitory	0.5	9.224030835	30.3	0	0	0	0	0	0	0	2524.301427	0	0	0		2203.916528	FALSE
727950629	0.214501	nucleus+	62	2277	Fail	IT (L2-3)	excitatory	0.3	1.999058795	34.4	0	0	0	0	0	0	0	0	0	0	0		3.71563825	FALSE
767091787	0.179116641	nucleus+	48.6	2252	Fail	VIP	inhibitory	0.2	2.330948704	40.3	0	0	0	0	0	0	0	0	0	0	0		4.507263	FALSE
767077982	0.035233648	nucleus+	68.8	1789	Fail	L5 ET	excitatory	0.1	3.43779156	27.3	0	146.1740407	0	0	5.846961626	0	0	0	0	0	0		146.65448	FALSE
767184031	0.356629671	nucleus+	66	3017	Fail	LAMP5/PAX6/Other	inhibitory	0.4	4.100776508	29.9	0	0	0	0	1434.788242	0	0	0	0	0	0		103.052968	FALSE
767930775	0.052901974	nucleus+	61.4	1915	Fail	VIP	inhibitory	0.1	1.86328473	35	0	0	0	0	0	0	0	0	0	0	0		158.009072	FALSE
787113070	0.138013248	nucleus+	65.7	5459	Pass	IT (L6)	excitatory	0.2	12.62519479	69.3	0	0	0	0	0	0	25.9275584	0	0	0	0		1657.457792	FALSE
793616825	0.330296861	nucleus+	67.4	5122	Fail	IT (L2-3)	excitatory	0.4	4.185774597	51.9	0	94.66673597	14.84968407	0	0	0	0	0	0	0	0		31.324294	FALSE
794281820	0.270252405	nucleus+	68.1	3895	Fail	IT (L6)	excitatory	0.3	1.950066071	57.3	0	124.6140858	0	0	0	0	0	0	40.49957787	0	0		114.596744	FALSE
794290580	0.172066759	nucleus+	67.9	3882	Fail	IT (L2-3)	excitatory	0.2	3.062464397	58.6	0	2.901932106	0	0	0	249.5661612	81.25409898	0	0	0	0		325.9984	FALSE
798214162	0.130505434	nucleus+	54.9	2309	Fail	IT (L3-5)	excitatory	0.2	4.269051712	21.6	0	159.027331	0	0	0	0	0	0	0	0	0		3.2365	FALSE
798324875	0.184440768	nucleus+	55.7	4526	Fail	IT (L6)	excitatory	0.2	4.517717946	42.2	0	0	0	0	0	0	0	0	0	0	0		60.274356	FALSE
811865926	0.204168257	nucleus+	38.2	2447	Fail	IT (L4-6)	excitatory	0.3	2.6633985	40.9	0	527.5823454	0	0	0	0	0	0	0	0	0		8.1203075	FALSE
811911074	0.08800132	nucleus+	58.2	8482	Pass	L6b	excitatory	0.1	19.17567745	53.1	0	0	0	0	6.836360322	0	0	0	0	0	0		3208.553216	FALSE
880328571	0.11823126	nucleus+	56.7	3579	Fail	PVALB	inhibitory	0.2	4.983105527	40.9	0	0	0	0	0	0	0	231.8848565	0	0	0		1100.4128	FALSE
1000650100	0.266372239	nucleus+	55.2	2540	Fail	PVALB	inhibitory	0.3	6.072627224	19.5	0	0	0	0	0	0	0	126.5365148	0	0	0		422.833088	FALSE
1001470965	0.115835193	nucleus+	46	1845	Fail	LAMP5/PAX6/Other	inhibitory	0.2	3.804186532	40.3	0	0	0	0	0	0	0	0	0	0	0		1959.184768	FALSE
1005106770	0.119886536	nucleus+	52.7	1735	Fail	L5 ET	excitatory	0.2	3.726972511	25.7	0	263.9262326	0	0	0	0	0	0	0	0	0		3.2037985	FALSE
645120848	0.014566779	nucleus-	75.6	3679	Pass	IT (L2-3)	excitatory	0.1	5.684706458	52.9	0	0	1.215251405	0	0	0	0	0	0	0	0	failed	3.91708225	FALSE
652079343	0.245870712	nucleus+	64.6	4566	Pass	PVALB	inhibitory	0.3	7.593781176	54.1	0	22.09143062	59.29805061	1.162706875	780.1763129	0	0	554.6111792	0	0	0	failed	16.954502	FALSE
652080192	0.255573253	nucleus-	38.6	5679	Pass	IT (L2-3)	excitatory	0.3	12.98017767	67	0	312.9074821	0	0	0	0	167.5944099	0	0	0	0	failed	184.65992	FALSE
652202638	0.176632326	nucleus-	33.7	3858	Fail	IT (L4-6)	excitatory	0.2	4.811529756	53.2	0	9.95514213	0	0	0	0	0	0	0	0	0			FALSE
652243583	0.249727674	nucleus-	76.3	5275	Pass	IT (L3-5)	excitatory	0.3	6.805243546	58.7	0	132.786557	0	0	0	0	740.7000134	0	0	0	0	failed	2.73291625	FALSE
652270503	0.222554174	nucleus-	48.6	4469	Fail	IT (L6)	excitatory	0.3	4.442633328	58.2	0	1032.026323	0	4.467646422	0	0	0	0	0	0	0		2.54184875	FALSE
653870359	0.11948351	nucleus-	70.4	893	Fail	VIP	inhibitory	0.2	0	294.8	0	0	0	0	0	0	0	0	0	0	0			FALSE
672652822	0.246101632	nucleus-	49.5	1941	Fail	LAMP5/PAX6/Other	inhibitory	0.3	3.934474934	30.5	0	0	0	0	186.440912	0	0	0	0	0	0		16.507994	FALSE
674611682	0.190840993	nucleus-	84.3	9003	Pass	IT (L6)	excitatory	0.2	17.04610765	56.6	15.50632813	18.60759376	23.2594922	1.550632813	0	0	0	0	0	0	0	failed	5.6793315	FALSE
676480562	0.147752393	nucleus-	64	2606	Fail	L6b	excitatory	0.2	1.706546485	57.7	0	0	0	0	0	0	0	0	284.7876879	0	0		2392.891648	FALSE
684425763	0.151024114	nucleus+	69.6	3521	Fail	IT (L2-3)	excitatory	0.2	7.765018323	22.9	0	77.26243732	0	0	0	413.3540397	0	0	0	0	15.45248746			FALSE
685766917	0.17076195	nucleus-	65.8	5428	Pass	L6b	excitatory	0.2	12.40171517	36.8	0	38.52406598	0	0	0	0	0	65.49091217	0	0	0	failed	7.087741	FALSE
696099874	0.076249931	nucleus-	48.4	4665	Fail	LAMP5/PAX6/Other	inhibitory	0.1	4.817099951	39.7	230.3771136	197.711702	5.157696573	0	0	1.719232191	0	0	0	0	0		5.530954	FALSE
696105256	0.041381685	nucleus-	65.1	2484	Fail	LAMP5/PAX6/Other	inhibitory	0.1	2.858002379	31.5	0	0	0	0	0	0	0	0	0	0	0		6.0710885	FALSE
712881895	0.075058015	nucleus+	68.8	4243	Fail	IT (L6)	excitatory	0.1	5.213868554	32.3	0	0	0	0	0	0	0	0	0	0	0		11.487117	FALSE
712919399	0.072444525	nucleus+	52.3	2382	Fail	L6b	excitatory	0.1	6.751141151	24.9	0	0	0	3.450560371	0	0	0	0	0	0	0		11.882197	FALSE
712923583	0.088516959	nucleus+	83.1	4082	Fail	IT (L3-5)	excitatory	0.1	4.773119634	45.8	0	0	0	0	0	0	0	0	0	0	0		8.753794	FALSE
713526563	0.180040758	nucleus-	72.8	3437	Fail	SST	inhibitory	0.2	4.86022809	35.9	0	0	0	12.43494967	0	0	0	0	0	0	0		25.273216	FALSE
717077051	0.212331476	nucleus-	129.9	7512	Pass	IT (L2-3)	excitatory	0.3	15.13022137	52.6	0	4.87680579	0	10.97281303	0	0	146.3041737	21.94562605	0	0	0	failed		FALSE
720836999	0.022125107	nucleus-	71	3670	Fail	LAMP5/PAX6/Other	inhibitory	0.1	4.123309665	40.1	0	9.387952441	0	1027.980792	0	0	0	0	0	0	0			FALSE
720870922	0.146095789	nucleus+	61.3	4777	Fail	IT (L3-5)	excitatory	0.2	7.945441441	33.9	0	95.56096562	0	0	0	0	0	0	0	0	0			FALSE
720878830	0.183516328	nucleus-	101.7	4661	Fail	IT (L2-3)	excitatory	0.2	9.199920188	37.5	0	47.3958358	0	282.005223	0	0	137.4479238	0	0	0	0			FALSE
721543421	0.100333689	nucleus+	63.4	4081	Pass	IT (L2-3)	excitatory	0.2	4.624963081	47.9	0	0	0	143.5578902	0	0	0	0	0	0	0	failed		FALSE
727396768	0.104663109	nucleus-	96.3	2975	Fail	L5/6 CT	excitatory	0.2	9.271690013	29.7	0	0	0	0	0	0	0	0	0	0	0			FALSE
727402290	0.184395378	nucleus+	67.2	3934	Fail	SST	inhibitory	0.2	7.962069197	34.8	0	458.8268297	0	0	0	0	0	0	0	0	0			FALSE
737435539	0.170178264	nucleus+	77	7002	Pass	VIP	inhibitory	0.2	13.50224207	69.1	0	0	0	0	0	0	0	0	0	0	38.93636241	failed		FALSE
750834656	0.025858889	nucleus+	74	4062	Pass	L5/6 CT	excitatory	0.1	6.232508201	48.4	0	0	0	0	0	0	0	0	0	0	0	failed		FALSE
750835959	0.093907698	nucleus+	89.2	2500	Fail	L5/6 CT	excitatory	0.1	4.973861359	31.6	0	0	0	0	0	0	0	0	0	0	0		111.064776	FALSE
750840245	0.112802589	nucleus+	81.2	8751	Pass	L6b	excitatory	0.2	19.98859431	60.9	0	17.2705606	0	0	0	0	0	0	0	0	0	failed		FALSE
758724963	0.356087329	nucleus+	80.4	6263	Fail	IT (L6)	excitatory	0.4	6.824869188	19.1	0	0	0	30.11413256	0	0	0	0	0	0	0			FALSE
758991581	0.230821909	nucleus+	81	4943	Fail	IT (L3-5)	excitatory	0.3	3.24708625	37.5	0	2026.677618	0	0	0	0	0	0	0	0	0			FALSE
767762181	0.187393993	nucleus+	73.4	3320	Pass	IT (L6)	excitatory	0.2	3.701217392		0	4.188025597	0	0	8.376051194	0	0	0	0	0	0			FALSE
769419977	0.100377437	nucleus+	37.9	3426	Fail	SST	inhibitory	0.2	2.665243015	50.8	0	0	0	0	323.1283798	0	0	0	0	0	0		171.587952	FALSE
770249739	0.260011867	nucleus+	105.4	3883	Fail	IT (L6)	excitatory	0.3	6.730260919	26.8	0	365.4325966	0	126.0112402	0	0	0	0	0	0	0			FALSE
787132331	0.122884954	nucleus+	70.7	2510	Fail	IT (L3-5)	excitatory	0.2	3.545885703	50.6	0	418.9672457	0	0	0	0	0	0	0	0	0		33.322632	FALSE
794279009	0.160650048	nucleus+	73.5	5307	Pass	IT (L6)	excitatory	0.2	5.438415796	61.7	0	190.5027073	0	0	0	0	0	0	0	0	0		4.8638375	FALSE
737924015	0.119608441	nucleus+	49.3	4637	Pass	IT (L2-3)	excitatory	0.2	6.549616217	63.1	0	354.0086825	0	67.7528579	0	0	0	0	0	0	0	failed	601.353536	FALSE
758315690	0.270248581	nucleus+	91.8	5504	Fail	IT (L6)	excitatory	0.3	4.700864381	70.2	0	95.56181882	1.209643276	0	0	0	0	0	0	0	0		1166.747904	FALSE
758778180	0.103530363	nucleus+	73	2733	Fail	IT (L2-3)	excitatory	0.2	1.585021478	39.8	0	316.3067145	0	0	0	0	0	0	0	0	0			FALSE
768863663	0.184761115	nucleus+	70	3067	Fail	IT (L2-3)	excitatory	0.2	2.784256753	41.2	0	31.84044118	4.245392157	0	0	0	0	0	0	0	0		38.108556	FALSE
805758658	0.207982401	nucleus+	63.4	3633	Fail	PVALB	inhibitory	0.3	3.271700829	50.1	0	0	0	0	0	0	0	724.3546228	0	0	0		332.134016	FALSE
832504813	0.42658079	nucleus+	54.7	5877	Pass	PVALB	inhibitory	0.5	8.008963548	51.5	0	0	0	0	814.8201901	0	0	49.76001161	0	0	0	failed	9266.412334	FALSE
832596739	0.323791876	nucleus+	59	3355	Fail	IT (L3-5)	excitatory	0.4	5.501092285	39.4	0	48.77560398	0	218.2066494	0	0	0	0	0	0	0		3385.054208	FALSE
840131814	0.172278275	nucleus+	41.9	3162	Fail	LAMP5/PAX6/Other	inhibitory	0.2	2.356429823	39.9	0	0	0	0	0	0	0	0	0	0	0		1334.816896	FALSE
880982285	0.201644852	nucleus-	45.4	4478	Pass	IT (L4-6)	excitatory	0.3	7.725901407	35.7	0	43.00545022	0	0	0	0	0	0	0	0	0		313.111616	FALSE
911080659	0.321862012	nucleus+	36.3	4804	Fail	IT (L4-6)	excitatory	0.4	6.933864871	48.6	0	168.275804	0	0	0	0	0	0	0	0	0		3305.787136	FALSE
911108773	0.087728265	nucleus+	58.7	4222	Fail	IT (L2-3)	excitatory	0.1	5.64018556	34.8	0	2724.975162	0	0	0	0	0	0	2.635372497	0	0		3234.499072	FALSE
911150062	0.086580113	nucleus+	59.2	9669	Pass	VIP	inhibitory	0.1	24.06290668	74.2	0	14.86293516	0	0	0	0	0	0	0	0	0		1741.654528	FALSE
911161601	0.111812584	nucleus+	50.2	5853	Pass	VIP	inhibitory	0.2	8.214779929	56	0	0	1.259806015	0	0	0	0	0	0	0	0		1604.277504	FALSE
923098709	0.26946427	nucleus+	41.1	5467	Pass	IT (L4-6)	excitatory	0.3	13.41421504	43.6	0	260.0014915	2.015515438	0	0	0	0	0	0	0	0		3030.303488	FALSE
923121427	0.433301266	nucleus+	28.5	2361	Fail	LAMP5/PAX6/Other	inhibitory	0.5	6.557548602	39.4	0	0	0	0	3550.047603	0	0	0	0	0	0		4088.586633	FALSE
933356863	0.324924123	nucleus+	73.9	4760	Fail	IT (L4-6)	excitatory	0.4	7.915063587	28.8	0	100.480392	9.56956114	976.0952363	0	0	0	0	0	0	0			FALSE
1010258852	0.083337496	nucleus+	74.5	1597	Fail	LAMP5/PAX6/Other	inhibitory	0.1	2.470953447	29.9	0	0	0	0	0	0	0	0	0	0	0		2469.137408	FALSE
1010261995	0.242590002	nucleus+	42.1	2231	Fail	LAMP5/PAX6/Other	inhibitory	0.3	4.33481623	34.8	0	550.1558775	0	0	0	0	0	0	0	0	0		1603.207552	FALSE
1010266758	0.177433546	nucleus+	64.9	5155	Pass	LAMP5/PAX6/Other	inhibitory	0.2	7.419342695	45.8	0	0	0	0	0	136.738424	0	0	0	0	0			FALSE
758656214	0.083182326	nucleus+	69.7	5885	Fail	IT (L2-3)	excitatory	0.1	3.528836094	36.3	856.1286562	0	0	21.53782783	0	0	0	0	424.0259854	0	0		1368.301312	FALSE
1010247992	0.296429089	nucleus+	55.7	2446	Fail	IT (L3-5)	excitatory	0.3	2.980916292	51.7	0	779.3093371	0	0	0	0	0	0	0	0	0		3413.941248	FALSE
652159393	0.10455573	nucleus-	39.5	2754	Fail	L5/6 CT	excitatory	0.2	4.655164981	38	0	333.7555847	0	0	0	0	0	0	0	0	0			FALSE
700026752	0.427373349	nucleus-		10825	Pass	PVALB	inhibitory	0.5	24.54347035	39.7	0	0	4.787013789	33.50909652	0	0	0	0	19.14805516	0	0			FALSE
837041833	0.113071788	nucleus-	50	1278	Fail	L5 ET	excitatory	0.2	2.866923869	19.6	0	0	0	44.42864759	0	0	0	0	0	0	0			FALSE
840341265	0.7825077	nucleus+	60	12086	Fail	IT (L3-5)	excitatory	0.8	13.51373822	36.4	0	266.9051982	0	3.606827002	43.28192403	0	0	0	263.2983712	0	0	high quality		FALSE
840341503	1.016180096	nucleus+	70	22953	Fail	LAMP5/PAX6/Other	inhibitory	1.1	58.96321546	58.4	13.24403073	5.676013168	96.49222386	104.0602414	32.16407462	0	17.02803951	1.892004389	13.24403073	9.460021947	5.676013168			FALSE
992155655	0.420721576	nucleus+	60	5807	Fail	L6b	excitatory	0.5	11.52553133	36.5	0	409.6224026	0	6.20640004	68.27040044	0	0	0	0	0	0			FALSE
1000327354	0.214909268	nucleus+	50	2591	Fail	L5/6 CT	excitatory	0.3	6.620698699	25	0	22.10506538	0	0	0	0	0	0	0	0	0			FALSE
1000327384	0.132979095	nucleus+	50	2818	Fail	LAMP5/PAX6/Other	inhibitory	0.2	9.571247034	24.3	0	0	0	0	0	0	0	0	0	0	112.6796839			FALSE
1028177527	0.125084956	nucleus-		3864	Pass	LAMP5/PAX6/Other	inhibitory	0.2	6.125942036	49.3	0	0	0	0	0	0	0	0	0	0	0			FALSE
1028177634	0.13231997	nucleus-		2310	Fail	LAMP5/PAX6/Other	inhibitory	0.2	3.470060802	34.6	0	17.41507972	0	0	0	0	0	278.6412755	0	0	0			FALSE
1061654797	0.134660356	nucleus-	50	4539	Pass	L5/6 CT	excitatory	0.2	9.939670686	42.3	0	247.987067	0	0	0	0	0	0	0	0	0			FALSE
1039455887	0.181943921	nucleus+		2557	Pass	L6b	excitatory	0.2	4.252001436	55	0	21.57636956	0	0	0	0	0	0	0	0	0			FALSE
1048370206	0.21073189	nucleus+		4064	Pass	IT (L4-6)	excitatory	0.3	6.069584215	46.1	0	0	0	0	0	0	0	0	0	0	0			FALSE
1048370409	0.112386135	nucleus+		3679	Pass	L6b	excitatory	0.2	5.670041202	52.2	0	240.8423119	0	0	0	0	0	0	0	0	0			FALSE
1049049701	0.044077306	nucleus-		1418	Fail	PVALB	inhibitory	0.1	6.180468437	26.9	0	0	0	0	0	0	0	0	0	0	0			FALSE
1049049834	0	nucleus-		433	Fail	VIP	inhibitory	0	2.583896113	35.8	0	0	0	0	0	0	0	0	0	0	0			FALSE
1056976573	0.351804679	nucleus-		2844	Fail	IT (L4-6)	excitatory	0.4	5.725013353	32.7	0	0	0	0	0	0	0	0	0	0	0			FALSE
1056976755	0.124463734	nucleus-		2472	Fail	IT (L3-5)	excitatory	0.2	6.806531778	37.1	0	0	28.90256944	0	0	0	0	0	0	0	0			FALSE
1057047009	0.118704904	nucleus+		1994	Fail	SST	inhibitory	0.2	7.540727502	21.6	0	0	0	0	0	0	0	0	0	0	0			FALSE
539733464	0.833940206	nucleus+		10621	Pass	IT (L2-3)	excitatory	0.9	20.253	6333.876463	81.53752707	46.87582528	1.320445782	0	0	0	12.54423493	0	19.80668674	0	37.30259336	high quality		TRUE
539735184	0.77878455	nucleus-		9127	Pass	IT (L2-3)	excitatory	0.8	15.045	7101.694915	39.80563825	12.24788869	0	0.306197217	0	0.306197217	0.306197217	0	0.306197217	0	0	medium quality		TRUE
539736925	0.526012943	nucleus+		5093	Pass	IT (L2-3)	excitatory	0.6	5.2845	5628.725518	189.1494034	54.48325205	0	0.342661963	0	0	0	0	0	0	0	high quality		TRUE
539736936	0.555252904	nucleus+		7171	Pass	IT (L2-3)	excitatory	0.6		7130.141776	0	67.29199845	0	0	0	0	0	0	0	0	0	medium quality		TRUE
541549258	0.65488995	nucleus+	64	8730	Pass	IT (L2-3)	excitatory	0.7	15.1815	6520.106709	49.24134826	55.60587627	87.4285163	0	0	0	0	0	0	0	0	high quality	1451.453812	TRUE
541557114	0.464938968	nucleus+	95	8158	Pass	IT (L2-3)	excitatory	0.5	8.6805	4667.357871	0	71.54467822	0	26.98256436	0.408826733	0	0	0	0	0	0	high quality	1399.621269	TRUE
567754968	0.785699004	nucleus-	51	15169	Pass	IT (L2-3)	excitatory	0.8	12.42	4700	41.16950893	50.69633744	0.22682925	42.98414293	130.1999897	0	56.70731258	0	4.536585006	0	19.05365703	medium quality	1526.917967	TRUE
569835804	0.563195045	nucleus+	54.1	6810	Pass	IT (L2-3)	excitatory	0.6	6.681	7000	0	71.42307299	0	0	0.7935897	0	0	0	0	0	0	high quality		TRUE
569860121	0.812813842	nucleus-	85	8358	Pass	IT (L2-3)	excitatory	0.9	31.9455	6300	0	86.6396681	3.300558785	0	0	0	0	0	0	0	0	high quality	744.7464385	TRUE
571511167	0.618761571	nucleus+		8763	Pass	IT (L2-3)	excitatory	0.7	4.4055	8800	168.1344179	54.79936582	0	0	0	0	0	0	0	0	0	failed	1715.907707	TRUE
571640763	0.644235036	nucleus-	60.2	7658	Pass	IT (L2-3)	excitatory	0.7	5.8485	7300	83.51776841	60.8067963	0	189.0138969	0	0	0	0	0	0	0	failed		TRUE
571732727	0.750429949	nucleus+	65.4	10521	Pass	IT (L2-3)	excitatory	0.8	18.672	9000	36.54962581	42.51691166	0	12.68048243	0	0	0	0	0	0	0	high quality	91.69173338	TRUE
576110753	1.235037213	nucleus+	25.7	10031	Pass	IT (L2-3)	excitatory		86.805	7420.943494	14.51427963	64.27752409	0	266.0951266	0	0	0	0	0	0	0	high quality	4.106647284	TRUE
576118161	0.929288933	nucleus-	28.9	11339	Pass	IT (L2-3)	excitatory	1	9.6345	8572.318231	35.85502618	151.3878883	0	0	0	0	0	0	0	0	0	high quality	6.559959062	TRUE
576134298	0.903323617	nucleus-	64	11091	Pass	IT (L3-5)	excitatory	1	7.77	8677.606178	0	131.2409296	0	260.7884278	14.39416647	0	252.321271	0	2.540147024	0	0	high quality	47.98412389	TRUE
576140393	0.630296776	nucleus-	48.5	9626	Pass	IT (L3-5)	excitatory	0.7	5.4345	7993.375656	38.085545	152.34218	0	162.8764797	0	0	610.1790507	4.861984468	6.482645957	0	0	high quality	29.9288506	TRUE
588155120	0.532032271	nucleus-	74	9162	Pass	IT (L2-3)	excitatory	0.6	56.3955	3660.664415	83.72102186	126.4023271	0	0	0	0	0	0	0	0	0			TRUE
588157408	0.703748761	nucleus-		9871	Pass	IT (L2-3)	excitatory	0.8	30.9285	6009.505796	226.2802358	45.50200393	2.45956778	0	0	0	3.68935167	0	0	0	0			TRUE
588159527	0.663255592	nucleus-		8915	Pass	IT (L2-3)	excitatory	0.7	30.4185	6378.519651	124.0149715	10.55446566	1.319308208	0	0	0	0	0	0	0	0			TRUE
591317875	0.920904971	nucleus+	47.8	11897	Pass	IT (L2-3)	excitatory	1	9.552	7187.120889	42.96143686	36.27854668	0	585.2302399	0.954698597	0	58.23661441	0	14.32047895	0	0	failed	15.94098253	TRUE
591337995	0.75607343	nucleus+	48.2	8770	Pass	IT (L2-3)	excitatory	0.8	9.552	7898.39066	100.615	10.28182482	0.734416058	0	0	0	0	0	33.04872263	0	0	failed	8.867191288	TRUE
591394045	0.724440305	nucleus+		8070	Pass	IT (L3-5)	excitatory	0.8	9.552	7004.713805	194.3645452	88.24597168	0	382.0268648	0	0	0	0	0	0	0			TRUE
591399440	0.789487861	nucleus+	43.2	9634	Pass	IT (L3-5)	excitatory	0.8	9.552	8504.921522	138.2353816	130.3612143	0	591.4374555	69.99259828	0	0	0	0	0	73.4922282	failed	1410.99571	TRUE
591411338	0.89658237	nucleus+	19.5	7864	Pass	IT (L3-5)	excitatory	0.9	9.552	6538.588937	118.1668384	48.76726666	0	165.058441	0	0.937832051	0	0	0	0	0	failed	1368.163495	TRUE
591422059	0.729063876	nucleus+	31.4	6803	Pass	IT (L2-3)	excitatory	0.8	9.552	7030.414183	0	18.71700065	0.850772757	0	0	0	0	0	29.77704649	0	0	failed	1031.586084	TRUE
591442366	0.516890483	nucleus+	30.8	7377	Pass	IT (L2-3)	excitatory	0.6	9.552	5403.92562	274.8034664	45.39164401	0	0	0	0	0	0	0	0	0	failed	7.854634791	TRUE
592394338	0.577706323	nucleus+	45.3	8752	Pass	IT (L2-3)	excitatory	0.6	24.2295	8009.038569	0	54.35154391	19.67900728	0	0.937095585	8.433860262	0	0	1.874191169	0	0			TRUE
592470583	0.448689408	nucleus+	57.2	5991	Pass	IT (L3-5)	excitatory	0.5	9.552	3602.317694	0	0	0	729.2032004	0	0	0	0	0	0	0	failed		TRUE
592518575	0.929434237	nucleus+	68.2	11989	Pass	IT (L3-5)	excitatory	1	9.552	7802.150028	11.29058436	63.50953702	0	163.7134732	0	0	115.7284897	0	0	0	0	failed	852.5577315	TRUE
592532014	0.561748973	nucleus+	35.9	8442	Pass	IT (L3-5)	excitatory	0.6	9.552	7654.210392	138.9838668	153.0836794	0	254.8037558	0	0	0	0	0	0	0	high quality	134.6666976	TRUE
592536009	0.549096	nucleus+	45.3	8119	Pass	IT (L3-5)	excitatory	0.6	9.552	8418.250388	0	39.53205616	74.24312986	0	0	0	0.964196492	0.964196492	0	0	0	failed	7.473296816	TRUE
592544683	0.956927096	nucleus-	52.4	12058	Pass	IT (L3-5)	excitatory	1	9.552	8886.82798	0	300.8498207	40.8067576	112.8186828	0	6.401060016	112.8186828	0	0	0	0	failed	5.671119922	TRUE
592558182	0.474589625	nucleus+	36.1	9165	Pass	IT (L2-3)	excitatory	0.5	9.552	8874.496011	0	98.53164928	0	3.055244939	0	0	69.50682236	0.763811235	0	0	0	failed	1592.925614	TRUE
592585119	0.652826522	nucleus-	52.9	10919	Pass	IT (L2-3)	excitatory	0.7	9.552	8275.734158	30.2859224	59.7952827	0	0	0	0	0	0	0	0	0	failed	71.16980827	TRUE
592592260	0.847254146	nucleus+	43.8	11305	Pass	IT (L2-3)	excitatory	0.9	9.552	8008.29652	17.11775302	54.37403901	87.60261841	451.1031385	0	16.11082637	0	0	8.055413187	1.006926648	0	failed	8.015530854	TRUE
592598069	0.629383242	nucleus+	38.5	3460	Pass	IT (L6)	excitatory	0.7	9.552	6295.454545	0	127.8128011	408.2653504	0	0	0	0	0	0	0	0	failed	172.9258876	TRUE
592598599	1.023364208	nucleus+	55.7	14439	Pass	IT (L3-5)	excitatory	1.1	9.552	8836.185092	116.2224498	25.04794176	19.03643574	307.5887248	0	1.00191767	60.11506023	0	6.011506023	0	0	failed	342.30841	TRUE
595572609	0.842698661	nucleus+	70.7	11411	Pass	IT (L2-3)	excitatory	0.9	51.3077969		4.033259874	82.27850143	56.46563824	341.2137854	0	0	0	0	0	0	0	high quality	1493.849023	TRUE
595583062	0.454666556	nucleus+	48.4	8975	Pass	IT (L2-3)	excitatory	0.5	23.60311733		0	24.24960114	0	1.010400048	0	0	0	0	0	0	24.24960114	high quality	1458.549393	TRUE
596036401	1.051205451	nucleus+	62	11270	Pass	IT (L2-3)	excitatory	1.1	56.11722608		40.85532413	40.13856406	39.42180398	0	0	0	34.40448348	0	5.73408058	0	0	failed	1375.08024	TRUE
596049425	0.568001154	nucleus+	49.7	9441	Pass	IT (L3-5)	excitatory	0.6	37.55967777		72.16346055	56.23126796	0	5.623126796	0	0	129.3319163	0	0	0	0	medium quality	2413.166487	TRUE
596052266	0.818888417	nucleus-	30.3	11209	Pass	IT (L2-3)	excitatory	0.9	52.58525043		88.28735769	135.0796573	0	0	0	0	0	0	0	0	0	failed	12.10299003	TRUE
596053384	0.764681787	nucleus+	77.6	10669	Pass	IT (L2-3)	excitatory	0.8	48.24293777		0	71.22630107	0	0	3.237559139	0	4.316745519	15.10860932	2.15837276	0	0	failed	1127.391111	TRUE
596069208	0.655945025	nucleus-	49.6	11182	Pass	IT (L2-3)	excitatory	0.7	55.14358861		76.66148223	213.4089911	0	0	0	0	0	0	0	0	0	failed		TRUE
596891511	0.940879763	nucleus-	107.4	11106	Pass	IT (L2-3)	excitatory	1	38.72015112		0	31.63877869	0	209.0910592	0	0	0	0	0	0	0	failed	92.79060723	TRUE
596892878	0.557005801	nucleus-	100.8	6702	Pass	IT (L2-3)	excitatory	0.6	24.41013043		0	64.58949462	0	0	0	0	0	0	60.67497979	0	41.10240567	failed	9.602212425	TRUE
596894384	0.700036535	nucleus+	65.9	8584	Pass	IT (L3-5)	excitatory	0.8	22.87700391		0	27.36597514	0	116.9273483	0	0	0	0	19.90252737	0	0	failed	973.7645	TRUE
596894444	0.878397251	nucleus+	94.2	11045	Pass	IT (L2-3)	excitatory	0.9	64.88880915		60.22461605	103.7604831	0	0	0	0	34.10309584	0	0	0	0	failed	1063.510985	TRUE
596898838	0.692684146	nucleus+	60	9574	Pass	IT (L2-3)	excitatory	0.7	32.30446941		64.12422593	7.124913992	1.017844856	0	0	0	0	0	0	0	0	high quality	58.99450658	TRUE
596917084	0.923728657	nucleus+	78.3	11569	Pass	IT (L3-5)	excitatory	1	43.48154444		0	145.888743	0	115.962847	3.740737	0	121.5739525	0	11.222211	0	0	high quality	1058.874074	TRUE
601940782	1.181900246	nucleus+	58.7	11591	Pass	IT (L2-3)	excitatory	1.2	66.2745	7628.046986	42.41633613	30.16272792	0	115.9379854	0	0	0	0	0	0	0	failed	1981.280198	TRUE
601958678	0.792193315	nucleus+	108.6	10128	Pass	IT (L2-3)	excitatory	0.8	67.542	7697.432709	10.24814167	36.43783705	19.35760093	0	0	0	0	0	0	0	0	medium quality	257.2793611	TRUE
602165685	0.435564181	nucleus+	71.1	6096	Pass	IT (L2-3)	excitatory	0.5	24.48	8452.818627	0	13.36468531	0	2.358473879	0	0	0	0	0	0	0	high quality	1156.54463	TRUE
602234640	0.424537731	nucleus+	78.5	8374	Pass	IT (L3-5)	excitatory	0.5	35.634	7825.812426	0	65.52183544	162.0803298	28.73764712	0	0	0	0	0	0	0	medium quality	1420.909816	TRUE
611616275	0.481407091	nucleus+	57.9	9652	Pass	IT (L2-3)	excitatory	0.5	73.107	8815.092946	0.408053507	15.91408678	0	0	0	0	53.04695594	0	0	0	0	failed	1156.4218	TRUE
611630983	0.493768731	nucleus+	44.9	9076	Pass	IT (L2-3)	excitatory	0.5	83.1765	8908.405619	65.77564164	20.55488801	0	0	0	0	0	0	0	0	89.26694222	failed	1161.656893	TRUE
611926705	0.579966215	nucleus-	50.5	8690	Pass	IT (L2-3)	excitatory	0.6	87.3165	8915.153493	135.361549	139.4282049	0	0	0	0	0	0	0	0	0	failed	9.02010009	TRUE
639807831	0.56095448	nucleus+	41	8751	Pass	IT (L2-3)	excitatory	0.6	45.537	8645.826471	0	86.2234023	0	182.5907343	0	0	0	0	0	0	0			TRUE
639807933	0.872847863	nucleus+	36.6	12074	Pass	IT (L2-3)	excitatory	0.9	92.3325	8097.473804	53.13867797	30.06530464	7.691124442	0.699193131	0.699193131	0	27.26853211	0	0	0	0			TRUE
652890511	0.592638662	nucleus+	90	8314	Pass	IT (L3-5)	excitatory	0.6	32.29257829	62.5	0	339.7951358	1.898296848	0	0	0	0	0	0	0	106.3046235			TRUE
